# Supplementary material for: catena-Poly[[[aqua­(pyrazine-2-carboxamide-κ2 N 1,O)zinc]-μ-pyrazine-2-carboxamide-κ3 N 1,O:N 4] dinitrate]
Source: Acta Crystallogr Sect E Struct Rep Online. 2012 Apr 18;68(Pt 5):m627–8. doi: 10.1107/S1600536812016017 (PMC3344359; doi:10.1107/S1600536812016017)
Supplement: Supplementary file 1 [file e-68-0m627-sup1.cif]

##############################################################################
#                                                                            #
# This CIF contains the data in a paper accepted for publication in          #
# Acta Crystallographica Section E. It conforms to the requirements of       #
# Notes for Authors for Acta Crystallographica Section E, and has been       #
# peer reviewed under the auspices of the IUCr Commission on Journals.       #
#                                                                            #
# Full details of the Crystallographic Information File format               #
# are given in the paper "The Crystallographic Information File (CIF):       #
# a New Standard Archive File for Crystallography" by S. R. Hall, F. H.      #
# Allen and I. D. Brown [Acta Cryst. (1991), A47, 655-685].                  #
#                                                                            #
# The current version of the core CIF dictionary is obtainable from          #
# ftp://ftp.iucr.org/pub/cif_core.dic.                                       #
#                                                                            #
# Software is freely available for graphical display of the structure(s)     #
# in this CIF. For information consult the CIF software page                 #
# http://www.iucr.org/resources/cif/software.                                #
#                                                                            #
# This file may be used for bona fide research purposes within the           #
# scientific community so long as proper attribution is given to the journal # 
# article from which it was obtained.                                        #
#                                                                            #
##############################################################################
data_I
_audit_creation_method     SHELXL-97
_chemical_name_systematic
;
<i>catena</i>-Poly[[[aqua(pyrazine-2-carboxamide-
\k^2^<i>N</i>^1^,<i>O</i>)zinc]-\m-pyrazine-2-carboxamide-
\k^3^<i>N</i>^1^,<i>O</i>:<i>N</i>^4^] dinitrate]
;
_chemical_name_common     ?
_chemical_formula_moiety     'C10 H12 N6 O3 Zn, 2(N O3)'
_chemical_formula_sum     'C10 H12 N8 O9 Zn'
_chemical_formula_iupac     '[Zn (C5 H5 N3 O)2 (H2 O)] (N O3)2'
_chemical_formula_weight     453.67
_chemical_melting_point     ?
_symmetry_cell_setting     monoclinic
_symmetry_space_group_name_H-M     'P 21/c'
_symmetry_space_group_name_Hall     '-P 2ybc'
loop_
    _symmetry_equiv_pos_site_id
    _symmetry_equiv_pos_as_xyz
    1 x,y,z
    2 -x,1/2+y,1/2-z
    3 -x,-y,-z
    4 x,1/2-y,1/2+z
_cell_length_a     10.4889(11)
_cell_length_b     15.7477(16)
_cell_length_c     9.9332(10)
_cell_angle_alpha     90.00
_cell_angle_beta     97.664(8)
_cell_angle_gamma     90.00
_cell_volume     1626.1(3)
_cell_formula_units_Z     4
_cell_measurement_reflns_used     9288
_cell_measurement_theta_min     2.35
_cell_measurement_theta_max     26.00
_cell_measurement_temperature     298(2)
_exptl_crystal_description     block
_exptl_crystal_colour     colorless
_exptl_crystal_size_max     0.23
_exptl_crystal_size_mid     0.12
_exptl_crystal_size_min     0.10
_exptl_crystal_density_diffrn     1.853
_exptl_crystal_density_meas     ?
_exptl_crystal_density_method     'not measured'
_exptl_crystal_F_000     920
_exptl_absorpt_coefficient_mu     1.582
_exptl_absorpt_correction_type     multi-scan
_exptl_absorpt_process_details     '(SADABS; Bruker, 2001)'
_exptl_absorpt_correction_T_min     0.070
_exptl_absorpt_correction_T_max     0.240
_exptl_special_details     ?
_diffrn_ambient_temperature     298(2)
_diffrn_radiation_type     MoK\a
_diffrn_radiation_wavelength     0.71073
_diffrn_radiation_source     'fine-focus sealed tube'
_diffrn_radiation_monochromator     graphite
_diffrn_measurement_device_type     'Bruker APEXII CCD area detector'
_diffrn_measurement_method     '\w scans'
_diffrn_detector_area_resol_mean     ?
_diffrn_reflns_number     9288
_diffrn_reflns_av_R_equivalents     0.1234
_diffrn_reflns_av_sigmaI/netI     0.1261
_diffrn_reflns_theta_min     2.35
_diffrn_reflns_theta_max     26.00
_diffrn_reflns_theta_full     26.00
_diffrn_measured_fraction_theta_max     0.999
_diffrn_measured_fraction_theta_full     0.999
_diffrn_reflns_limit_h_min     -12
_diffrn_reflns_limit_h_max     12
_diffrn_reflns_limit_k_min     -19
_diffrn_reflns_limit_k_max     19
_diffrn_reflns_limit_l_min     -12
_diffrn_reflns_limit_l_max     11
_diffrn_standards_number     ?
_diffrn_standards_interval_count     ?
_diffrn_standards_interval_time     ?
_diffrn_standards_decay_%     ?
_refine_special_details
;
Refinement of <i>F</i>^2^ against ALL reflections. The weighted <i>R</i>-factor
<i>wR</i> and goodness of fit <i>S</i> are based on <i>F</i>^2^, conventional
<i>R</i>-factors <i>R</i> are based on <i>F</i>, with <i>F</i> set to zero for
negative <i>F</i>^2^. The threshold expression of <i>F</i>^2^ >
\s(<i>F</i>^2^) is used only for calculating <i>R</i>-factors(gt) <i>etc</i>.
and is not relevant to the choice of reflections for refinement.
<i>R</i>-factors based on <i>F</i>^2^ are statistically about twice as large
as those based on <i>F</i>, and <i>R</i>- factors based on ALL data will be
even larger.
;
_reflns_number_total     3192
_reflns_number_gt     2088
_reflns_threshold_expression     >2sigma(I)
_refine_ls_structure_factor_coef     Fsqd
_refine_ls_matrix_type     full
_refine_ls_R_factor_all     0.1293
_refine_ls_R_factor_gt     0.0761
_refine_ls_wR_factor_gt     0.0935
_refine_ls_wR_factor_ref     0.1031
_refine_ls_goodness_of_fit_ref     1.061
_refine_ls_restrained_S_all     1.061
_refine_ls_number_reflns     3192
_refine_ls_number_parameters     261
_refine_ls_number_restraints     0
_refine_ls_hydrogen_treatment     mixed
_refine_ls_weighting_scheme     calc
_refine_ls_weighting_details
         'calc w=1/[\s^2^(Fo^2^)+(0.0237P)^2^+0.0000P] where P=(Fo^2^+2Fc^2^)/3'
_atom_sites_solution_hydrogens     geom
_atom_sites_solution_primary     direct
_atom_sites_solution_secondary     difmap
_refine_ls_shift/su_max     0.006
_refine_ls_shift/su_mean     0.000
_refine_diff_density_max     0.457
_refine_diff_density_min     -0.520
_refine_ls_extinction_method     none
_refine_ls_extinction_coef     ?
loop_
    _atom_type_symbol
    _atom_type_description
    _atom_type_scat_dispersion_real
    _atom_type_scat_dispersion_imag
    _atom_type_scat_source
    'C' 'C' 0.0033 0.0016
                         'International Tables Vol C Tables 4.2.6.8 and 6.1.1.4'
    'H' 'H' 0.0000 0.0000
                         'International Tables Vol C Tables 4.2.6.8 and 6.1.1.4'
    'N' 'N' 0.0061 0.0033
                         'International Tables Vol C Tables 4.2.6.8 and 6.1.1.4'
    'O' 'O' 0.0106 0.0060
                         'International Tables Vol C Tables 4.2.6.8 and 6.1.1.4'
    'Zn' 'Zn' 0.2839 1.4301
                         'International Tables Vol C Tables 4.2.6.8 and 6.1.1.4'
_computing_data_collection     'APEX2 (Bruker, 2007)'
_computing_cell_refinement     'SAINT (Bruker, 2007)'
_computing_data_reduction     'SAINT (Bruker, 2007)'
_computing_structure_solution     'SHELXTL (Sheldrick, 2008)'
_computing_structure_refinement     'SHELXTL (Sheldrick, 2008)'
_computing_molecular_graphics     'SHELXTL (Sheldrick, 2008)'
_computing_publication_material     'SHELXTL (Sheldrick, 2008)'
loop_
    _atom_site_type_symbol
    _atom_site_label
    _atom_site_fract_x
    _atom_site_fract_y
    _atom_site_fract_z
    _atom_site_U_iso_or_equiv
    _atom_site_adp_type
    _atom_site_calc_flag
    _atom_site_refinement_flags
    _atom_site_occupancy
    _atom_site_symmetry_multiplicity
    _atom_site_disorder_assembly
    _atom_site_disorder_group
    C C1 0.7871(6) 0.4587(4) 0.1320(7) 0.0329(15) Uani d . 1 1 . .
    H H1 0.8748 0.4701 0.1417 0.039 Uiso calc R 1 1 . .
    C C2 0.7334(6) 0.4048(5) 0.0291(7) 0.0445(17) Uani d . 1 1 . .
    H H2 0.7859 0.3819 -0.0300 0.053 Uiso calc R 1 1 . .
    C C3 0.5393(6) 0.4184(4) 0.1012(7) 0.0387(16) Uani d . 1 1 . .
    H H3 0.4526 0.4043 0.0946 0.046 Uiso calc R 1 1 . .
    C C4 0.5906(5) 0.4738(3) 0.2038(6) 0.0210(12) Uani d . 1 1 . .
    C C5 0.5169(5) 0.5161(3) 0.3017(6) 0.0237(13) Uani d . 1 1 . .
    C C6 0.6418(5) 0.7234(4) 0.1580(7) 0.0248(14) Uani d . 1 1 . .
    H H6 0.5624 0.7048 0.1782 0.030 Uiso calc R 1 1 . .
    C C7 0.6463(5) 0.7868(4) 0.0610(7) 0.0292(15) Uani d . 1 1 . .
    H H7 0.5699 0.8084 0.0154 0.035 Uiso calc R 1 1 . .
    C C8 0.8651(5) 0.7831(3) 0.0990(6) 0.0240(14) Uani d . 1 1 . .
    H H8 0.9445 0.8033 0.0814 0.029 Uiso calc R 1 1 . .
    C C9 0.8615(5) 0.7189(3) 0.1932(6) 0.0189(12) Uani d . 1 1 . .
    C C10 0.9758(5) 0.6759(3) 0.2712(6) 0.0207(13) Uani d . 1 1 . .
    N N1 0.7158(4) 0.4940(3) 0.2159(5) 0.0246(12) Uani d . 1 1 . .
    N N2 0.6089(5) 0.3848(4) 0.0128(6) 0.0483(16) Uani d . 1 1 . .
    N N3 0.3939(5) 0.5002(3) 0.3014(6) 0.0366(14) Uani d . 1 1 . .
    H H3D 0.3515 0.5264 0.3571 0.044 Uiso calc R 1 1 . .
    H H3E 0.3558 0.4637 0.2454 0.044 Uiso calc R 1 1 . .
    N N4 0.7479(4) 0.6893(3) 0.2219(5) 0.0228(12) Uani d . 1 1 . .
    N N5 0.7584(4) 0.8170(3) 0.0325(5) 0.0225(11) Uani d . 1 1 . .
    N N6 1.0915(4) 0.7048(3) 0.2613(5) 0.0317(13) Uani d . 1 1 . .
    H H6C 1.1576 0.6814 0.3071 0.038 Uiso calc R 1 1 . .
    H H6B 1.1012 0.7472 0.2090 0.038 Uiso calc R 1 1 . .
    N N7 0.7146(5) 0.3192(3) 0.4190(7) 0.0350(13) Uani d . 1 1 . .
    N N8 0.1273(5) 0.4024(4) 0.1241(6) 0.0361(13) Uani d . 1 1 . .
    O O1 0.5749(3) 0.5684(2) 0.3812(4) 0.0300(11) Uani d . 1 1 . .
    O O2 0.9561(3) 0.6152(2) 0.3448(4) 0.0252(9) Uani d . 1 1 . .
    O O3 0.8371(5) 0.5012(4) 0.5193(6) 0.0397(13) Uani d . 1 1 . .
    H H3C 0.850(7) 0.456(4) 0.503(8) 0.04(3) Uiso d . 1 1 . .
    H H3B 0.853(6) 0.510(4) 0.595(7) 0.03(2) Uiso d . 1 1 . .
    O O4 0.8335(4) 0.3362(3) 0.4190(5) 0.0437(12) Uani d . 1 1 . .
    O O5 0.6640(5) 0.3426(4) 0.5181(7) 0.080(2) Uani d . 1 1 . .
    O O6 0.6571(5) 0.2815(4) 0.3235(6) 0.0633(16) Uani d . 1 1 . .
    O O7 0.2393(5) 0.3816(3) 0.1188(7) 0.0622(15) Uani d . 1 1 . .
    O O8 0.1027(5) 0.4586(4) 0.2039(6) 0.0669(17) Uani d . 1 1 . .
    O O9 0.0400(5) 0.3687(4) 0.0522(8) 0.098(3) Uani d . 1 1 . .
    Zn Zn1 0.76855(6) 0.58798(4) 0.37477(7) 0.02037(17) Uani d . 1 1 . .
loop_
    _atom_site_aniso_label
    _atom_site_aniso_U_11
    _atom_site_aniso_U_22
    _atom_site_aniso_U_33
    _atom_site_aniso_U_12
    _atom_site_aniso_U_13
    _atom_site_aniso_U_23
    C1 0.021(3) 0.037(3) 0.042(4) 0.001(3) 0.007(3) -0.005(3)
    C2 0.044(4) 0.049(4) 0.041(4) 0.003(4) 0.008(3) -0.020(4)
    C3 0.030(3) 0.048(4) 0.038(4) -0.012(3) 0.004(3) -0.020(4)
    C4 0.020(3) 0.028(3) 0.015(3) -0.003(2) 0.000(2) -0.001(3)
    C5 0.023(3) 0.023(3) 0.025(4) -0.003(2) -0.001(3) 0.005(3)
    C6 0.018(3) 0.025(3) 0.033(4) -0.004(2) 0.007(3) 0.006(3)
    C7 0.013(3) 0.035(4) 0.039(4) 0.001(2) 0.001(3) 0.003(3)
    C8 0.021(3) 0.019(3) 0.033(4) 0.001(2) 0.007(3) -0.001(3)
    C9 0.017(3) 0.020(3) 0.018(3) -0.002(2) 0.001(2) -0.001(2)
    C10 0.022(3) 0.021(3) 0.020(3) 0.003(2) 0.004(2) -0.004(3)
    N1 0.021(2) 0.030(3) 0.023(3) -0.001(2) 0.003(2) 0.003(2)
    N2 0.038(3) 0.060(4) 0.046(4) -0.004(3) 0.003(3) -0.021(3)
    N3 0.023(3) 0.052(3) 0.035(4) -0.004(2) 0.009(2) -0.011(3)
    N4 0.020(2) 0.020(3) 0.029(3) 0.000(2) 0.006(2) 0.003(2)
    N5 0.022(2) 0.024(2) 0.021(3) 0.005(2) 0.004(2) -0.002(2)
    N6 0.015(2) 0.039(3) 0.041(4) 0.001(2) 0.003(2) 0.017(3)
    N7 0.027(3) 0.025(3) 0.053(4) 0.002(2) 0.004(3) -0.004(3)
    N8 0.030(3) 0.035(3) 0.042(4) 0.003(3) 0.002(3) 0.001(3)
    O1 0.022(2) 0.034(3) 0.035(3) -0.0099(18) 0.0051(19) -0.017(2)
    O2 0.020(2) 0.025(2) 0.031(3) 0.0002(16) 0.0029(18) 0.0098(18)
    O3 0.053(3) 0.034(3) 0.030(4) 0.009(3) 0.000(3) 0.005(3)
    O4 0.024(2) 0.052(3) 0.056(4) 0.001(2) 0.007(2) -0.017(3)
    O5 0.063(4) 0.087(4) 0.103(5) -0.015(3) 0.057(4) -0.041(4)
    O6 0.045(3) 0.077(4) 0.063(4) -0.022(3) -0.009(3) -0.006(3)
    O7 0.028(3) 0.065(3) 0.094(4) -0.006(3) 0.010(3) -0.022(3)
    O8 0.052(3) 0.088(4) 0.056(4) 0.018(3) -0.009(3) -0.039(3)
    O9 0.026(3) 0.135(6) 0.127(6) 0.003(3) -0.007(3) -0.092(5)
    Zn1 0.0182(3) 0.0208(3) 0.0216(3) -0.0026(3) 0.0009(2) -0.0004(4)
_geom_special_details
;
All e.s.d.'s (except the e.s.d. in the dihedral angle between two l.s. planes)
are estimated using the full covariance matrix. The cell e.s.d.'s are taken
into account individually in the estimation of e.s.d.'s in distances, angles
and torsion angles; correlations between e.s.d.'s in cell parameters are only
used when they are defined by crystal symmetry. An approximate (isotropic)
treatment of cell e.s.d.'s is used for estimating e.s.d.'s involving l.s.
planes.
;
loop_
    _geom_bond_atom_site_label_1
    _geom_bond_atom_site_label_2
    _geom_bond_site_symmetry_1
    _geom_bond_site_symmetry_2
    _geom_bond_distance
    _geom_bond_publ_flag
    Zn1 O1 . . 2.064(3) yes
    Zn1 O2 . . 2.073(3) yes
    Zn1 O3 . . 2.042(6) yes
    Zn1 N1 . . 2.180(5) yes
    Zn1 N4 . . 2.193(5) yes
    Zn1 N5 . 4_565 2.179(5) yes
    O1 C5 . . 1.243(6) no
    O2 C10 . . 1.237(6) no
    O3 H3B . . 0.76(7) no
    O3 H3C . . 0.75(6) no
    O4 N7 . . 1.276(7) no
    O5 N7 . . 1.235(9) no
    O6 N7 . . 1.210(9) no
    O7 N8 . . 1.227(8) no
    O8 N8 . . 1.238(9) no
    O9 N8 . . 1.207(9) no
    N1 C4 . . 1.341(7) no
    N1 C1 . . 1.315(8) no
    N2 C2 . . 1.332(8) no
    N2 C3 . . 1.325(9) no
    N3 C5 . . 1.314(7) no
    N4 C9 . . 1.345(7) no
    N4 C6 . . 1.320(7) no
    N5 C8 . . 1.333(7) no
    N5 C7 . . 1.333(7) no
    N6 C10 . . 1.312(7) no
    N3 H3E . . 0.8600 no
    N3 H3D . . 0.8600 no
    N6 H6B . . 0.8600 no
    N6 H6C . . 0.8600 no
    C1 C2 . . 1.389(10) no
    C3 C4 . . 1.394(9) no
    C4 C5 . . 1.479(8) no
    C6 C7 . . 1.393(9) no
    C8 C9 . . 1.382(7) no
    C9 C10 . . 1.500(8) no
    C1 H1 . . 0.9300 no
    C2 H2 . . 0.9300 no
    C3 H3 . . 0.9300 no
    C6 H6 . . 0.9300 no
    C7 H7 . . 0.9300 no
    C8 H8 . . 0.9300 no
loop_
    _geom_contact_atom_site_label_1
    _geom_contact_atom_site_label_2
    _geom_contact_distance
    _geom_contact_site_symmetry_1
    _geom_contact_site_symmetry_2
    _geom_contact_publ_flag
    Zn1 H3D 3.5800 . 3_666 no
    O1 O3 3.092(6) . . no
    O1 N1 2.627(6) . . no
    O1 N4 3.192(6) . . no
    O1 C4 2.330(7) . . no
    O1 O5 3.148(7) . 3_666 no
    O1 N5 2.907(6) . 4_565 no
    O1 C7 2.932(7) . 4_565 no
    O2 C9 2.350(6) . . no
    O2 O3 2.892(7) . . no
    O2 N4 2.629(6) . . no
    O2 C8 3.240(7) . 4_565 no
    O2 O3 3.018(7) . 3_766 no
    O2 O4 3.095(6) . 3_766 no
    O2 N5 3.154(6) . 4_565 no
    O3 N1 3.113(8) . . no
    O3 O5 3.087(8) . . no
    O3 N5 2.987(8) . 4_565 no
    O3 O2 3.018(7) . 3_766 no
    O3 O1 3.092(6) . . no
    O3 O2 2.892(7) . . no
    O3 O4 2.781(8) . . no
    O3 O8 2.810(8) . 3_666 no
    O3 N7 3.243(8) . . no
    O3 N3 3.193(8) . 3_666 no
    O4 O3 2.781(8) . . no
    O4 C8 3.298(7) . 2_745 no
    O4 N6 3.233(7) . 3_766 no
    O4 O2 3.095(6) . 3_766 no
    O4 N6 2.913(7) . 2_745 no
    O5 C7 3.362(8) . 2_645 no
    O5 N6 3.231(8) . 3_766 no
    O5 N3 3.163(8) . 3_666 no
    O5 O1 3.148(7) . 3_666 no
    O5 O3 3.087(8) . . no
    O6 N6 3.117(7) . 2_745 no
    O6 C4 3.294(8) . . no
    O6 C3 3.213(9) . . no
    O6 C6 3.295(8) . 2_645 no
    O7 C3 3.227(8) . . no
    O7 N3 2.937(8) . . no
    O8 C8 3.378(8) . 2_645 no
    O8 C1 3.292(8) . 1_455 no
    O8 N3 3.148(8) . . no
    O8 O3 2.810(8) . 3_666 no
    O9 C9 3.096(9) . 3_665 no
    O9 C2 3.244(8) . 1_455 no
    O9 C8 3.059(8) . 3_665 no
    O9 C1 3.199(9) . 1_455 no
    O9 C10 3.271(10) . 3_665 no
    O1 H7 2.3600 . 4_565 no
    O2 H3C 2.62(7) . 3_766 no
    O2 H3B 2.82(6) . 3_766 no
    O2 H8 2.6900 . 4_565 no
    O3 H3D 2.5000 . 3_666 no
    O4 H3C 2.06(7) . . no
    O4 H6C 2.7200 . 3_766 no
    O4 H6B 2.0700 . 2_745 no
    O4 H8 2.3900 . 2_745 no
    O5 H3C 2.66(7) . . no
    O5 H6C 2.4100 . 3_766 no
    O5 H7 2.4900 . 2_645 no
    O5 H3D 2.4200 . 3_666 no
    O6 H6 2.6000 . 2_645 no
    O6 H6B 2.6500 . 2_745 no
    O7 H3 2.3100 . . no
    O7 H3E 2.0800 . . no
    O8 H3E 2.6300 . . no
    O8 H1 2.3900 . 1_455 no
    O8 H3B 2.05(7) . 3_666 no
    O9 H2 2.6900 . 1_455 no
    O9 H1 2.6000 . 1_455 no
    N1 C5 2.382(7) . . no
    N1 O1 2.627(6) . . no
    N1 N2 2.772(8) . . no
    N1 N4 3.094(7) . . no
    N1 O3 3.113(8) . . no
    N2 N1 2.772(8) . . no
    N2 C6 3.392(8) . 3_665 no
    N3 O5 3.163(8) . 3_666 no
    N3 O7 2.937(8) . . no
    N3 O3 3.193(8) . 3_666 no
    N3 O8 3.148(8) . . no
    N4 N1 3.094(7) . . no
    N4 O1 3.192(6) . . no
    N4 O2 2.629(6) . . no
    N4 N5 2.766(7) . . no
    N4 C10 2.385(7) . . no
    N4 N5 3.074(7) . 4_565 no
    N5 N4 3.074(7) . 4_564 no
    N5 O3 2.987(8) . 4_564 no
    N5 O1 2.907(6) . 4_564 no
    N5 N4 2.766(7) . . no
    N5 O2 3.154(6) . 4_564 no
    N6 O6 3.117(7) . 2_755 no
    N6 O4 2.913(7) . 2_755 no
    N6 O4 3.233(7) . 3_766 no
    N6 O5 3.231(8) . 3_766 no
    N7 C4 3.383(8) . . no
    N7 O3 3.243(8) . . no
    N8 C8 3.323(8) . 2_645 no
    N8 C9 3.406(8) . 2_645 no
    N2 H6 2.8100 . 3_665 no
    N3 H3B 2.92(6) . 3_666 no
    N3 H3 2.6900 . . no
    N5 H3B 2.94(6) . 4_564 no
    N6 H8 2.6900 . . no
    N7 H6C 2.8700 . 3_766 no
    N7 H3C 2.65(7) . . no
    N7 H6B 2.7000 . 2_745 no
    N8 H1 2.8800 . 1_455 no
    N8 H3E 2.7100 . . no
    C1 O9 3.199(9) . 1_655 no
    C1 O8 3.292(8) . 1_655 no
    C2 O9 3.244(8) . 1_655 no
    C3 O6 3.213(9) . . no
    C3 O7 3.227(8) . . no
    C3 C4 3.580(9) . 3_665 no
    C3 C3 3.299(9) . 3_665 no
    C4 C3 3.580(9) . 3_665 no
    C4 O6 3.294(8) . . no
    C4 N7 3.383(8) . . no
    C6 N2 3.392(8) . 3_665 no
    C6 O6 3.295(8) . 2_655 no
    C7 O5 3.362(8) . 2_655 no
    C8 N8 3.323(8) . 2_655 no
    C8 O9 3.059(8) . 3_665 no
    C8 O8 3.378(8) . 2_655 no
    C8 O4 3.298(7) . 2_755 no
    C9 N8 3.406(8) . 2_655 no
    C9 O9 3.096(9) . 3_665 no
    C10 O9 3.271(10) . 3_665 no
    C3 H3E 2.6500 . . no
    C8 H6B 2.6300 . . no
    H1 O8 2.3900 . 1_655 no
    H1 O9 2.6000 . 1_655 no
    H1 N8 2.8800 . 1_655 no
    H2 O9 2.6900 . 1_655 no
    H3 N3 2.6900 . . no
    H3 H3E 2.1300 . . no
    H3 O7 2.3100 . . no
    H3B O2 2.82(6) . 3_766 no
    H3B H3D 2.3300 . 3_666 no
    H3B O8 2.05(7) . 3_666 no
    H3B N3 2.92(6) . 3_666 no
    H3C O5 2.66(7) . . no
    H3C O4 2.06(7) . . no
    H3C N7 2.65(7) . . no
    H3C O2 2.62(7) . 3_766 no
    H3D Zn1 3.5800 . 3_666 no
    H3D H3B 2.3300 . 3_666 no
    H3D O3 2.5000 . 3_666 no
    H3D O5 2.4200 . 3_666 no
    H3E O7 2.0800 . . no
    H3E O8 2.6300 . . no
    H3E N8 2.7100 . . no
    H3E C3 2.6500 . . no
    H3E H3 2.1300 . . no
    H6 N2 2.8100 . 3_665 no
    H6 O6 2.6000 . 2_655 no
    H6B O6 2.6500 . 2_755 no
    H6B O4 2.0700 . 2_755 no
    H6B N7 2.7000 . 2_755 no
    H6B H8 2.1300 . . no
    H6B C8 2.6300 . . no
    H6C O5 2.4100 . 3_766 no
    H6C O4 2.7200 . 3_766 no
    H6C N7 2.8700 . 3_766 no
    H7 O5 2.4900 . 2_655 no
    H7 O1 2.3600 . 4_564 no
    H8 O4 2.3900 . 2_755 no
    H8 O2 2.6900 . 4_564 no
    H8 N6 2.6900 . . no
    H8 H6B 2.1300 . . no
loop_
    _geom_angle_atom_site_label_1
    _geom_angle_atom_site_label_2
    _geom_angle_atom_site_label_3
    _geom_angle_site_symmetry_1
    _geom_angle_site_symmetry_2
    _geom_angle_site_symmetry_3
    _geom_angle
    _geom_angle_publ_flag
    O1 Zn1 O2 . . . 172.71(15) .
    O1 Zn1 O3 . . . 97.70(18) .
    O1 Zn1 N1 . . . 76.42(15) .
    O1 Zn1 N4 . . . 97.09(15) .
    O1 Zn1 N5 . . 4_565 86.43(15) .
    O2 Zn1 O3 . . . 89.28(18) .
    O2 Zn1 N1 . . . 100.98(15) .
    O2 Zn1 N4 . . . 76.01(15) .
    O2 Zn1 N5 . . 4_565 95.71(15) .
    O3 Zn1 N1 . . . 94.9(2) .
    O3 Zn1 N4 . . . 165.13(19) .
    O3 Zn1 N5 . . 4_565 90.0(2) .
    N1 Zn1 N4 . . . 90.03(18) .
    N1 Zn1 N5 . . 4_565 162.62(16) .
    N4 Zn1 N5 . . 4_565 89.34(18) .
    Zn1 O1 C5 . . . 118.7(3) no
    Zn1 O2 C10 . . . 118.8(3) no
    H3B O3 H3C . . . 112(8) no
    Zn1 O3 H3C . . . 123(6) no
    Zn1 O3 H3B . . . 126(5) no
    C1 N1 C4 . . . 118.4(5) no
    Zn1 N1 C4 . . . 112.1(4) no
    Zn1 N1 C1 . . . 129.4(4) no
    C2 N2 C3 . . . 116.3(6) no
    Zn1 N4 C6 . . . 128.9(4) no
    Zn1 N4 C9 . . . 113.0(3) no
    C6 N4 C9 . . . 118.1(5) no
    Zn1 N5 C8 4_564 . . 120.9(4) no
    C7 N5 C8 . . . 117.3(5) no
    Zn1 N5 C7 4_564 . . 121.8(4) no
    C5 N3 H3E . . . 120.00 no
    H3D N3 H3E . . . 120.00 no
    C5 N3 H3D . . . 120.00 no
    C10 N6 H6B . . . 120.00 no
    C10 N6 H6C . . . 120.00 no
    H6B N6 H6C . . . 120.00 no
    O4 N7 O5 . . . 117.5(6) no
    O4 N7 O6 . . . 119.2(6) no
    O5 N7 O6 . . . 123.3(6) no
    O8 N8 O9 . . . 119.1(6) no
    O7 N8 O8 . . . 120.0(6) no
    O7 N8 O9 . . . 120.8(6) no
    N1 C1 C2 . . . 121.0(6) no
    N2 C2 C1 . . . 121.9(6) no
    N2 C3 C4 . . . 122.8(6) no
    C3 C4 C5 . . . 125.3(5) no
    N1 C4 C5 . . . 115.2(5) no
    N1 C4 C3 . . . 119.5(5) no
    O1 C5 C4 . . . 117.5(5) no
    O1 C5 N3 . . . 121.7(5) no
    N3 C5 C4 . . . 120.8(5) no
    N4 C6 C7 . . . 121.4(5) no
    N5 C7 C6 . . . 121.0(5) no
    N5 C8 C9 . . . 122.1(5) no
    C8 C9 C10 . . . 126.0(5) no
    N4 C9 C10 . . . 113.8(5) no
    N4 C9 C8 . . . 120.2(5) no
    O2 C10 C9 . . . 118.0(5) no
    N6 C10 C9 . . . 119.2(5) no
    O2 C10 N6 . . . 122.8(5) no
    C2 C1 H1 . . . 120.00 no
    N1 C1 H1 . . . 119.00 no
    N2 C2 H2 . . . 119.00 no
    C1 C2 H2 . . . 119.00 no
    N2 C3 H3 . . . 119.00 no
    C4 C3 H3 . . . 119.00 no
    C7 C6 H6 . . . 119.00 no
    N4 C6 H6 . . . 119.00 no
    N5 C7 H7 . . . 120.00 no
    C6 C7 H7 . . . 119.00 no
    C9 C8 H8 . . . 119.00 no
    N5 C8 H8 . . . 119.00 no
loop_
    _geom_torsion_atom_site_label_1
    _geom_torsion_atom_site_label_2
    _geom_torsion_atom_site_label_3
    _geom_torsion_atom_site_label_4
    _geom_torsion_site_symmetry_1
    _geom_torsion_site_symmetry_2
    _geom_torsion_site_symmetry_3
    _geom_torsion_site_symmetry_4
    _geom_torsion
    _geom_torsion_publ_flag
    O3 Zn1 O1 C5 . . . . -92.4(4) no
    N1 Zn1 O1 C5 . . . . 0.9(4) no
    N4 Zn1 O1 C5 . . . . 89.2(4) no
    N5 Zn1 O1 C5 4_565 . . . 178.1(4) no
    O3 Zn1 O2 C10 . . . . -171.7(4) no
    N1 Zn1 O2 C10 . . . . 93.4(4) no
    N4 Zn1 O2 C10 . . . . 6.2(4) no
    N5 Zn1 O2 C10 4_565 . . . -81.7(4) no
    O1 Zn1 N1 C1 . . . . 178.4(6) no
    O2 Zn1 N1 C1 . . . . 5.4(6) no
    O3 Zn1 N1 C1 . . . . -84.9(5) no
    N4 Zn1 N1 C1 . . . . 81.1(5) no
    O1 Zn1 N1 C4 . . . . 0.8(4) no
    O2 Zn1 N1 C4 . . . . -172.3(4) no
    O3 Zn1 N1 C4 . . . . 97.5(4) no
    N4 Zn1 N1 C4 . . . . -96.5(4) no
    O1 Zn1 N4 C6 . . . . -0.4(5) no
    O2 Zn1 N4 C6 . . . . 177.3(6) no
    N1 Zn1 N4 C6 . . . . 76.0(5) no
    N5 Zn1 N4 C6 4_565 . . . -86.7(5) no
    O1 Zn1 N4 C9 . . . . 179.3(4) no
    O2 Zn1 N4 C9 . . . . -3.0(4) no
    N1 Zn1 N4 C9 . . . . -104.3(4) no
    N5 Zn1 N4 C9 4_565 . . . 93.0(4) no
    O1 Zn1 N5 C7 4_564 4_564 . . 14.9(5) no
    O2 Zn1 N5 C7 4_564 4_564 . . -158.1(5) no
    O3 Zn1 N5 C7 4_564 4_564 . . 112.6(5) no
    N4 Zn1 N5 C7 4_564 4_564 . . -82.2(5) no
    O1 Zn1 N5 C8 4_564 4_564 . . -169.1(4) no
    O2 Zn1 N5 C8 4_564 4_564 . . 17.9(4) no
    O3 Zn1 N5 C8 4_564 4_564 . . -71.4(4) no
    N4 Zn1 N5 C8 4_564 4_564 . . 93.8(4) no
    Zn1 O1 C5 N3 . . . . 179.4(4) no
    Zn1 O1 C5 C4 . . . . -2.3(6) no
    Zn1 O2 C10 N6 . . . . 170.5(4) no
    Zn1 O2 C10 C9 . . . . -8.1(6) no
    Zn1 N1 C4 C5 . . . . -2.1(6) no
    C1 N1 C4 C3 . . . . -1.8(8) no
    C4 N1 C1 C2 . . . . 3.0(9) no
    Zn1 N1 C4 C3 . . . . 176.1(4) no
    Zn1 N1 C1 C2 . . . . -174.5(5) no
    C1 N1 C4 C5 . . . . -180.0(5) no
    C2 N2 C3 C4 . . . . 1.9(10) no
    C3 N2 C2 C1 . . . . -0.8(10) no
    Zn1 N4 C9 C8 . . . . -179.9(4) no
    Zn1 N4 C6 C7 . . . . -178.8(5) no
    C6 N4 C9 C10 . . . . -180.0(5) no
    Zn1 N4 C9 C10 . . . . 0.3(6) no
    C6 N4 C9 C8 . . . . -0.1(8) no
    C9 N4 C6 C7 . . . . 1.6(9) no
    C8 N5 C7 C6 . . . . 1.0(9) no
    Zn1 N5 C7 C6 4_564 . . . 177.2(5) no
    Zn1 N5 C8 C9 4_564 . . . -175.8(4) no
    C7 N5 C8 C9 . . . . 0.4(8) no
    N1 C1 C2 N2 . . . . -1.7(11) no
    N2 C3 C4 C5 . . . . 177.3(6) no
    N2 C3 C4 N1 . . . . -0.7(9) no
    N1 C4 C5 N3 . . . . -178.8(5) no
    N1 C4 C5 O1 . . . . 3.0(7) no
    C3 C4 C5 N3 . . . . 3.2(9) no
    C3 C4 C5 O1 . . . . -175.1(5) no
    N4 C6 C7 N5 . . . . -2.1(10) no
    N5 C8 C9 N4 . . . . -0.9(8) no
    N5 C8 C9 C10 . . . . 178.9(5) no
    N4 C9 C10 O2 . . . . 5.0(7) no
    C8 C9 C10 N6 . . . . 6.5(8) no
    N4 C9 C10 N6 . . . . -173.6(5) no
    C8 C9 C10 O2 . . . . -174.9(5) no
loop_
    _geom_hbond_atom_site_label_D
    _geom_hbond_atom_site_label_H
    _geom_hbond_atom_site_label_A
    _geom_hbond_site_symmetry_A
    _geom_hbond_distance_DH
    _geom_hbond_distance_HA
    _geom_hbond_distance_DA
    _geom_hbond_angle_DHA
    _geom_hbond_publ_flag
    O3 H3B O8 3_666 0.76(7) 2.05(7) 2.810(8) 177(7) yes
    O3 H3C O4 . 0.75(6) 2.06(7) 2.781(8) 162(9) yes
    N3 H3D O3 3_666 0.86 2.5000 3.193(8) 138 yes
    N3 H3D O5 3_666 0.86 2.4200 3.163(8) 144 yes
    N3 H3E O7 . 0.86 2.0800 2.937(8) 172 yes
    N6 H6B O4 2_755 0.86 2.0700 2.913(7) 166 yes
    N6 H6C O5 3_766 0.86 2.4100 3.231(8) 161 yes
    C1 H1 O8 1_655 0.93 2.3900 3.292(8) 162 yes
    C3 H3 O7 . 0.93 2.3100 3.227(8) 169 yes
    C6 H6 O6 2_655 0.93 2.6000 3.295(8) 132 yes
    C7 H7 O5 2_655 0.93 2.4900 3.362(8) 156 yes
    C8 H8 O4 2_755 0.93 2.3900 3.298(7) 167 yes
data_global
_journal_date_recd_electronic     2012-03-31
_journal_date_accepted     2012-04-12
_journal_name_full     'Acta Crystallographica, Section E'
_journal_year     2012
_journal_volume     68
_journal_issue      5
_journal_page_first     m627
_journal_page_last     m628
_journal_paper_category     QM
_journal_paper_doi     10.1107/S1600536812016017
_journal_coeditor_code     XU5508
_publ_contact_author
;
  'Shirvan, Sadif A.'
   Department of Chemistry
   Omidieh Branch
   Islamic Azad University
   Omidieh
   Iran
;
_publ_contact_author_email     'sadif.shirvan1@gmail.com'
_publ_contact_author_fax     '0098 0652-3222533'
_publ_contact_author_phone     '0098 0652-3222533'
_publ_section_title
;\
<i>catena</i>-Poly[[[aqua(pyrazine-2-carboxamide-\
\k^2^<i>N</i>^1^,<i>O</i>)zinc]-\m-pyrazine-2-carboxamide-\
\k^3^<i>N</i>^1^,<i>O</i>:<i>N</i>^4^] dinitrate]
;
loop_
    _publ_author_name
    _publ_author_address
    'Shirvan, Sadif A.'
;      Department of Chemistry
       Omidieh Branch
       Islamic Azad University
       Omidieh
       Iran
;
    'Haydari Dezfuli, Sara'
;      Department of Chemistry
       Omidieh Branch
       Islamic Azad University
       Omidieh
       Iran
;
