# Supplementary material for: catena-Poly[[[aqua­(pyrazine-2-carboxamide-κ2 N 1,O)zinc]-μ-pyrazine-2-carboxamide-κ3 N 1,O:N 4] dinitrate]
Source: Acta Crystallogr Sect E Struct Rep Online. 2012 Apr 18;68(Pt 5):m627–8. doi: 10.1107/S1600536812016017 (PMC3344359; doi:10.1107/S1600536812016017)
Supplement: Supplementary file 2 [file e-68-0m627-Isup2.hkl]

# 
# h,k,l, Fc-squared, Fo-squared, sigma(Fo-squared) and status flag 
# 
data_I
_shelx_title ' KHC240 KHAVASI/SBU/05.01.91' 
_shelx_refln_list_code          4 
_shelx_F_calc_maximum      319.64 
_exptl_crystal_F_000       304.00 
_reflns_d_resolution_high  0.8107 
 
loop_ 
 _symmetry_equiv_pos_as_xyz 
 'x, y, z' 
 '-x, y+1/2, -z+1/2' 
 '-x, -y, -z' 
 'x, -y-1/2, z-1/2' 
 
_cell_length_a    10.4889 
_cell_length_b    15.7477 
_cell_length_c     9.9332 
_cell_angle_alpha  90.000 
_cell_angle_beta   97.664 
_cell_angle_gamma  90.000 
 
_shelx_F_squared_multiplier     1.000 
 
loop_ 
 _refln_index_h 
 _refln_index_k 
 _refln_index_l 
 _refln_F_squared_calc 
 _refln_F_squared_meas 
 _refln_F_squared_sigma 
 _refln_observed_status 
   2   0   0    29883.25    29295.17   1178.34 o 
   3   0   0      401.60      271.34    133.35 o 
   4   0   0     1130.93     1191.21    164.12 o 
   5   0   0     2623.00     2925.61    116.58 o 
   6   0   0     6474.72     7237.46    139.72 o 
   7   0   0     1158.60     1050.17    189.96 o 
   8   0   0     4596.41     4793.96    280.39 o 
   9   0   0     1160.99     1183.94    360.17 o 
  10   0   0     2032.00     1813.65    111.81 o 
  11   0   0     2308.97     2175.40    147.27 o 
  12   0   0       24.92      115.13    207.01 o 
   1   1   0     7974.10     8085.70    274.39 o 
   2   1   0     6122.96     6435.56    193.35 o 
   3   1   0      886.32     1000.56    101.80 o 
   4   1   0      602.71      523.25     84.72 o 
   5   1   0     8148.96     8093.53    224.22 o 
   6   1   0     2654.80     2721.68     79.08 o 
   7   1   0     1642.86     1661.32     68.26 o 
   8   1   0      144.74      233.89     86.49 o 
   9   1   0     4324.10     4230.40    158.51 o 
  10   1   0     2763.72     2713.97    151.42 o 
  11   1   0      183.75      362.27     97.05 o 
  12   1   0      326.96      338.25    252.02 o 
   0   2   0     3343.25     3527.58    159.71 o 
   1   2   0     3241.50     3125.24    126.17 o 
   2   2   0       60.15      154.03    139.67 o 
   3   2   0     8292.06     7847.25    347.84 o 
   4   2   0     2502.78     2810.19    116.20 o 
   5   2   0     2252.15     2323.04     84.99 o 
   6   2   0     3320.78     3413.27     98.96 o 
   7   2   0        3.21      178.56    129.72 o 
   8   2   0        5.56       21.80    101.15 o 
   9   2   0        4.00       59.30     87.56 o 
  10   2   0      753.49      680.30    106.42 o 
  11   2   0      743.89      690.30     99.00 o 
  12   2   0       13.43       91.21    142.98 o 
   1   3   0     6775.67     7139.03    135.11 o 
   2   3   0     7337.10     7554.83    151.97 o 
   3   3   0     1868.53     1811.75    121.96 o 
   4   3   0       37.99       35.56     89.08 o 
   5   3   0    10547.65    10266.39    175.11 o 
   6   3   0     2067.63     2026.40     97.87 o 
   7   3   0     1197.10     1241.30    183.40 o 
   8   3   0     2131.23     2251.45    185.69 o 
   9   3   0       41.77      170.52    150.01 o 
  10   3   0     2901.11     2700.75    110.05 o 
  11   3   0      140.44       99.46     97.83 o 
  12   3   0      787.58      836.31    120.09 o 
   0   4   0     1016.23     1289.69    133.51 o 
   1   4   0     3771.74     3718.48    112.29 o 
   2   4   0     1224.70     1186.09    125.78 o 
   3   4   0      203.33      248.37    106.84 o 
   4   4   0    14784.39    14252.77    176.99 o 
   5   4   0     2446.20     2697.15    141.84 o 
   6   4   0     2917.04     2995.25     92.24 o 
   7   4   0      859.75      849.76     99.86 o 
   8   4   0       65.53      116.55     89.14 o 
   9   4   0      550.28      542.47     72.11 o 
  10   4   0      875.49      857.82     95.29 o 
  11   4   0      865.73      832.58     87.49 o 
  12   4   0        1.84      171.93    106.59 o 
   1   5   0     3357.00     3471.50    106.72 o 
   2   5   0       27.77        4.26    111.91 o 
   3   5   0      179.26      301.85     79.89 o 
   4   5   0      974.94      714.91    105.36 o 
   5   5   0     2258.68     2611.72     84.34 o 
   6   5   0      379.10      500.22     87.08 o 
   7   5   0      328.10      448.50     78.14 o 
   8   5   0      212.84      200.68    119.00 o 
   9   5   0        0.73       71.64     77.57 o 
  10   5   0        4.76        0.00     76.01 o 
  11   5   0      102.77        3.46    115.50 o 
  12   5   0       45.70      208.38    104.10 o 
   0   6   0      415.32      420.12     95.59 o 
   1   6   0       11.14       24.00     93.28 o 
   2   6   0     1186.12     1168.36     82.92 o 
   3   6   0     1266.92     1142.85    102.90 o 
   4   6   0     1988.24     1610.92    246.57 o 
   5   6   0     1056.97     1025.91    104.26 o 
   6   6   0     4346.49     4172.13    198.75 o 
   7   6   0     2521.13     2441.83    107.99 o 
   8   6   0      727.06      908.66    122.63 o 
   9   6   0     4384.21     4345.51     99.31 o 
  10   6   0      692.11      847.18    110.67 o 
  11   6   0     1186.08     1189.07    215.89 o 
  12   6   0       34.73      163.98    148.46 o 
   1   7   0     7683.01     7421.92     98.30 o 
   2   7   0     1529.28     1485.48     70.41 o 
   3   7   0     1875.72     1784.61     93.82 o 
   4   7   0      225.34      339.93     86.41 o 
   5   7   0      372.48      374.45     99.23 o 
   6   7   0     1054.33     1010.32     90.39 o 
   7   7   0       55.47      143.30     93.38 o 
   8   7   0      192.81      212.42     79.51 o 
   9   7   0       29.39      216.22    105.01 o 
  10   7   0      621.25      754.32     95.37 o 
  11   7   0       25.77      117.89     90.28 o 
   0   8   0      401.70      352.62     87.31 o 
   1   8   0        0.69       20.10     75.91 o 
   2   8   0     1351.98     1418.48     84.94 o 
   3   8   0      275.74      253.07     86.68 o 
   4   8   0     1088.56     1119.20     81.05 o 
   5   8   0        0.74       75.44    169.57 o 
   6   8   0      895.82      912.62    144.74 o 
   7   8   0       38.94       21.47     89.54 o 
   8   8   0       29.44       75.18     88.85 o 
   9   8   0     1234.43     1306.97    115.42 o 
  10   8   0       17.42      261.68    112.17 o 
  11   8   0        9.25      141.93     95.17 o 
   1   9   0     9438.16     9533.73    325.85 o 
   2   9   0        1.33       33.68     77.21 o 
   3   9   0     4839.99     4740.95    110.64 o 
   4   9   0     2809.60     2677.55    162.35 o 
   5   9   0     1675.16     1528.22    158.68 o 
   6   9   0     2005.82     1818.64    151.64 o 
   7   9   0     2091.89     2198.24     90.98 o 
   8   9   0      639.29      559.20     69.50 o 
   9   9   0      372.17      350.16     77.20 o 
  10   9   0     2401.50     1867.41    247.46 o 
  11   9   0      312.85      494.09     96.07 o 
   0  10   0    16100.76    15708.82    332.01 o 
   1  10   0       47.02      149.31     78.40 o 
   2  10   0     3887.12     3800.46    124.71 o 
   3  10   0      235.48      355.49     88.93 o 
   4  10   0     1744.21     1833.19    118.93 o 
   5  10   0       54.24      170.45    147.85 o 
   6  10   0     1703.81     1595.12    110.28 o 
   7  10   0      159.86      172.48     74.99 o 
   8  10   0     1579.36     1543.48     85.98 o 
   9  10   0      134.80      284.91     78.92 o 
  10  10   0      416.13      322.86     91.61 o 
   1  11   0       56.00       98.91     74.25 o 
   2  11   0      670.23      615.30     80.46 o 
   3  11   0        0.71       84.06     86.89 o 
   4  11   0      191.21      141.75     88.64 o 
   5  11   0      259.09      208.50     80.37 o 
   6  11   0      167.88      286.32     88.58 o 
   7  11   0      452.74      503.44    123.24 o 
   8  11   0        3.63       83.41    109.46 o 
   9  11   0      921.52     1020.64    100.04 o 
  10  11   0       48.68       71.96     84.47 o 
   0  12   0     2736.34     2704.05    195.18 o 
   1  12   0      111.32      273.81     89.96 o 
   2  12   0     3320.71     3213.46     95.01 o 
   3  12   0      851.81      972.32    179.41 o 
   4  12   0     3632.37     3567.32    109.96 o 
   5  12   0      612.35      858.33    133.64 o 
   6  12   0      414.06      393.01     81.60 o 
   7  12   0        9.43       53.47     86.98 o 
   8  12   0       88.89      153.41     88.52 o 
   9  12   0      180.88      464.58    149.20 o 
  10  12   0       28.29      196.22    108.28 o 
   1  13   0      465.97      600.87     83.64 o 
   2  13   0      561.60      668.40     82.94 o 
   3  13   0     1509.58     1307.56     80.96 o 
   4  13   0      141.25      278.97    185.43 o 
   5  13   0     1465.85     1378.01     94.11 o 
   6  13   0      745.41      751.87     95.74 o 
   7  13   0      362.67      433.93    167.73 o 
   8  13   0     1308.70     1346.25    102.58 o 
   9  13   0      282.72      269.73     75.81 o 
   0  14   0       54.72       92.21    199.46 o 
   1  14   0      241.68      303.72     81.15 o 
   2  14   0        7.20        9.70     89.56 o 
   3  14   0      114.02      123.85    121.86 o 
   4  14   0      891.28     1012.23     93.54 o 
   5  14   0       10.07       83.43     82.99 o 
   6  14   0      214.75      323.05    168.76 o 
   7  14   0        1.69      300.06    103.99 o 
   8  14   0        1.63      235.01    106.63 o 
   1  15   0     1249.13     1232.06    125.13 o 
   2  15   0       76.59      235.57     94.61 o 
   3  15   0      639.94      590.55    163.26 o 
   4  15   0      623.61      718.65     77.82 o 
   5  15   0       16.36      206.11     87.48 o 
   6  15   0       55.50       56.36    101.95 o 
   7  15   0      268.35      408.20    139.50 o 
   8  15   0      527.15      832.27    159.97 o 
   0  16   0      947.21     1218.23    137.42 o 
   1  16   0       17.88      150.74     79.29 o 
   2  16   0      663.58      647.97    119.58 o 
   3  16   0      324.62      247.97     96.94 o 
   4  16   0       16.62      185.85     99.32 o 
   5  16   0       65.05      127.30    116.69 o 
   6  16   0       12.96      164.38    169.29 o 
   7  16   0      393.44      513.38    108.78 o 
   1  17   0        0.95       45.01     82.66 o 
   2  17   0       23.60      126.09     80.67 o 
   3  17   0      203.37      374.02    102.08 o 
   4  17   0      120.97      220.07    102.04 o 
   5  17   0      278.57      171.27    106.01 o 
   6  17   0       57.93      214.56    181.38 o 
   0  18   0       72.08       12.95    146.41 o 
   1  18   0       47.93       48.43     93.27 o 
   2  18   0      534.29      443.22    155.59 o 
   3  18   0      151.28      234.95    105.60 o 
   4  18   0     1256.82     1205.35    194.30 o 
   1  19   0      295.18      383.39     81.98 o 
   2  19   0        3.00        0.00    108.49 o 
 -12   1   1        3.55       75.01    103.71 o 
 -11   1   1      677.35      802.17    110.20 o 
 -10   1   1       33.92      335.82    170.14 o 
  -9   1   1     1056.04      993.43     81.40 o 
  -8   1   1       26.17      169.00     90.46 o 
  -7   1   1      193.28       90.83     75.29 o 
  -6   1   1      680.67      754.46     69.38 o 
  -5   1   1    15494.31    15931.77    294.88 o 
  -4   1   1      679.32      787.76     77.71 o 
  -3   1   1    12036.63    12085.14    314.13 o 
  -2   1   1    11706.93    12030.14    163.99 o 
  -1   1   1     9718.82     9895.39    176.06 o 
   0   1   1     5158.78     5340.27    170.79 o 
   1   1   1     8391.54     9102.49    202.95 o 
   2   1   1      650.05      624.31    120.40 o 
   3   1   1     2323.28     2269.08    102.72 o 
   4   1   1     3452.17     3517.77    113.86 o 
   5   1   1     2493.67     2521.30     95.49 o 
   6   1   1      687.00      533.25    130.12 o 
   7   1   1      544.64      565.22    101.32 o 
   8   1   1      212.12      145.64    145.38 o 
   9   1   1        7.49      162.04    137.76 o 
  10   1   1     1355.32     1396.54     83.16 o 
  11   1   1      243.39      284.79    179.31 o 
  12   1   1     1011.01     1033.42    752.02 o 
 -12   2   1      822.27      828.01    102.94 o 
 -11   2   1      398.65      454.30     96.84 o 
 -10   2   1     1459.38     1465.12    107.93 o 
  -9   2   1      114.41      121.42     72.63 o 
  -8   2   1     1904.30     2040.59    192.92 o 
  -7   2   1      301.64      379.99     84.96 o 
  -6   2   1     6198.66     5950.31    126.26 o 
  -5   2   1     1977.74     2167.96     91.67 o 
  -4   2   1    17450.35    17735.60    175.93 o 
  -3   2   1     2737.82     2813.11    111.17 o 
  -2   2   1      593.31      748.45    123.42 o 
  -1   2   1      584.29      545.43    125.25 o 
   0   2   1     1911.29     1916.81    147.02 o 
   1   2   1     5575.98     5587.99    136.96 o 
   2   2   1     1921.85     2114.60    180.29 o 
   3   2   1      759.74      822.48    118.58 o 
   4   2   1       48.40       11.60     88.96 o 
   5   2   1    13292.40    13839.36    207.31 o 
   6   2   1        5.20        0.00     76.12 o 
   7   2   1     5680.51     5484.88    181.68 o 
   8   2   1      278.83      301.14     85.57 o 
   9   2   1     1140.42     1264.92    102.37 o 
  10   2   1      129.92       25.99    120.42 o 
  11   2   1      788.45      884.92    120.71 o 
  12   2   1      198.61      322.52    123.27 o 
 -12   3   1       30.36      204.43    102.98 o 
 -11   3   1        7.92       81.30    112.31 o 
 -10   3   1        4.89        0.00    167.21 o 
  -9   3   1      973.10      927.46    104.23 o 
  -8   3   1      106.85      235.74     99.11 o 
  -7   3   1       31.54       28.10    134.78 o 
  -6   3   1      987.75     1099.56    101.67 o 
  -5   3   1     1700.94     1680.58     92.81 o 
  -4   3   1      405.05      424.44     73.47 o 
  -3   3   1     1613.13     1532.05    118.34 o 
  -2   3   1     3550.10     3460.32    149.60 o 
  -1   3   1      473.36      595.27    126.93 o 
   0   3   1     2560.84     2781.29    152.61 o 
   1   3   1      707.99      818.31    111.09 o 
   2   3   1     3299.28     3356.76    175.72 o 
   3   3   1      214.48      189.06     95.69 o 
   4   3   1        1.48       95.16     89.18 o 
   5   3   1        0.88        0.00     86.51 o 
   6   3   1      261.21      392.45     85.81 o 
   7   3   1       72.73      258.22     76.43 o 
   8   3   1      245.52      279.64     88.65 o 
   9   3   1       66.72        0.00     72.29 o 
  10   3   1       45.54      121.12    106.51 o 
  11   3   1       65.21       46.65    106.80 o 
  12   3   1        3.66      166.37    104.34 o 
 -12   4   1      273.28      297.38    116.42 o 
 -11   4   1      359.50      264.27    114.35 o 
 -10   4   1      805.39      769.69     94.38 o 
  -9   4   1      121.34      181.23     88.78 o 
  -8   4   1      148.88      156.29     90.62 o 
  -7   4   1      436.49      541.49     88.31 o 
  -6   4   1      533.22      500.82     99.42 o 
  -5   4   1       10.40      105.11     87.85 o 
  -4   4   1     6026.00     5981.42    146.31 o 
  -3   4   1     1791.50     1792.81    153.53 o 
  -2   4   1      446.72      412.55    106.84 o 
  -1   4   1    24592.41    25131.80    254.94 o 
   0   4   1      119.32      208.01    104.84 o 
   1   4   1     3600.69     3318.79    131.35 o 
   2   4   1     7528.05     7669.56    129.44 o 
   3   4   1     1876.45     1790.73    113.91 o 
   4   4   1      183.55      247.01    121.05 o 
   5   4   1     6462.98     6438.79    115.73 o 
   6   4   1      166.91      287.09     98.76 o 
   7   4   1      678.94      627.50    117.18 o 
   8   4   1      111.31      225.77    138.40 o 
   9   4   1      150.69       88.28     79.52 o 
  10   4   1        5.96      205.07     92.40 o 
  11   4   1      768.69      750.15     88.62 o 
  12   4   1      123.92      221.94    106.26 o 
 -12   5   1      322.22      389.23    108.81 o 
 -11   5   1      931.07      827.33    120.19 o 
 -10   5   1      525.42      547.71    107.95 o 
  -9   5   1      860.84      870.18    104.76 o 
  -8   5   1     1092.05     1149.40     80.55 o 
  -7   5   1     3891.45     3973.93    317.22 o 
  -6   5   1        6.68       95.07     97.93 o 
  -5   5   1     5166.29     4881.05    197.52 o 
  -4   5   1      829.32      746.38    107.35 o 
  -3   5   1       52.98       73.02     91.77 o 
  -2   5   1      636.16      609.20     96.92 o 
  -1   5   1      578.02      490.20     91.53 o 
   0   5   1     7435.79     7492.91    117.68 o 
   1   5   1       14.79        0.00     76.19 o 
   2   5   1     1659.44     1634.88     98.66 o 
   3   5   1       86.77      202.58     88.44 o 
   4   5   1     6670.79     6795.32    295.27 o 
   5   5   1      253.30       83.84    123.66 o 
   6   5   1     7202.56     7194.55    330.34 o 
   7   5   1       40.04      139.79     86.62 o 
   8   5   1     1200.55     1297.86    103.68 o 
   9   5   1     1249.83     1178.74     75.63 o 
  10   5   1      471.19      420.08     83.86 o 
  11   5   1      232.17      165.74     88.75 o 
  12   5   1      494.58      477.62    160.45 o 
 -12   6   1       66.49      147.99    212.76 o 
 -11   6   1      170.57      194.44    187.73 o 
 -10   6   1      186.39      205.19     86.91 o 
  -9   6   1       68.23      348.06    119.92 o 
  -8   6   1      231.89       73.31     99.10 o 
  -7   6   1       19.02       89.13     77.35 o 
  -6   6   1        4.33      121.67     86.71 o 
  -5   6   1      129.50      225.05     87.37 o 
  -4   6   1      414.03      462.96    102.21 o 
  -3   6   1      642.82      639.71     90.44 o 
  -2   6   1       50.03       76.80     72.75 o 
  -1   6   1      245.79      257.89     83.81 o 
   0   6   1       37.97       42.84     84.11 o 
   1   6   1       60.02      114.45     69.41 o 
   2   6   1      582.02      519.70     88.19 o 
   3   6   1      269.41      326.56     87.86 o 
   4   6   1       83.34       76.63     87.64 o 
   5   6   1       27.58      109.57     98.59 o 
   6   6   1        9.75        0.00     69.40 o 
   7   6   1      197.63      244.39     71.25 o 
   8   6   1       55.45        0.00    120.18 o 
   9   6   1        7.39      131.16    103.37 o 
  10   6   1       62.19      219.92     83.17 o 
  11   6   1       38.30      161.39    100.25 o 
  12   6   1       63.69      183.40    108.98 o 
 -12   7   1      234.59      304.30    132.53 o 
 -11   7   1     1262.42     1105.06     90.29 o 
 -10   7   1      499.74      557.42     84.94 o 
  -9   7   1     2409.23     2553.62    130.87 o 
  -8   7   1       26.88        5.68     79.95 o 
  -7   7   1     1950.28     1876.28    124.18 o 
  -6   7   1       98.97       75.06     86.59 o 
  -5   7   1     2257.45     2121.70     85.43 o 
  -4   7   1        4.27      169.36    101.31 o 
  -3   7   1      468.94      459.69     81.50 o 
  -2   7   1     4378.74     4212.88     92.00 o 
  -1   7   1     3426.27     3355.96     96.83 o 
   0   7   1     1244.91     1224.62     77.25 o 
   1   7   1     4029.05     3988.72     88.71 o 
   2   7   1       23.61      123.67     69.01 o 
   3   7   1     2832.03     2678.10    110.20 o 
   4   7   1     6060.19     6127.85    135.04 o 
   5   7   1        4.42        0.00     84.70 o 
   6   7   1     6932.09     6973.36    282.97 o 
   7   7   1        0.50       25.63     78.33 o 
   8   7   1     1399.12     1215.10    104.47 o 
   9   7   1       46.14      122.16    105.53 o 
  10   7   1     1198.33     1217.15     98.33 o 
  11   7   1       61.73      114.88     90.39 o 
 -11   8   1       46.45       73.17    105.38 o 
 -10   8   1      331.53      369.01    103.57 o 
  -9   8   1        1.24      137.45    158.48 o 
  -8   8   1      722.19      711.81     82.18 o 
  -7   8   1       88.51       62.08     65.66 o 
  -6   8   1     5235.68     5213.11    138.36 o 
  -5   8   1        3.15       38.06     79.30 o 
  -4   8   1     1581.92     1365.96     92.60 o 
  -3   8   1      231.98      224.92     87.83 o 
  -2   8   1     3230.16     3182.28     80.75 o 
  -1   8   1     2181.82     2156.62     92.60 o 
   0   8   1     6978.47     7335.22    173.17 o 
   1   8   1    10681.25    11209.13    281.40 o 
   2   8   1     2760.70     2563.38    364.74 o 
   3   8   1     3692.98     3567.20     88.05 o 
   4   8   1      149.13       81.00    142.84 o 
   5   8   1     4040.96     4078.37     94.46 o 
   6   8   1      996.35     1063.63    104.47 o 
   7   8   1     1138.74     1111.71     82.06 o 
   8   8   1       14.54      228.39     87.08 o 
   9   8   1     1192.66     1259.78    108.27 o 
  10   8   1       90.23       39.40     97.27 o 
  11   8   1      917.80      940.24    152.17 o 
 -11   9   1       99.49      535.16    127.11 o 
 -10   9   1       36.45        0.00    100.39 o 
  -9   9   1      322.87      386.77    101.64 o 
  -8   9   1       80.36      267.10     89.54 o 
  -7   9   1      113.24      206.62     73.98 o 
  -6   9   1       81.89      211.78     89.12 o 
  -5   9   1       47.61      146.59    101.75 o 
  -4   9   1      676.04      817.13    119.13 o 
  -3   9   1      597.22      612.91    103.01 o 
  -2   9   1        1.07       77.41     72.09 o 
  -1   9   1      762.47      889.48     79.59 o 
   0   9   1      306.46      264.53     75.65 o 
   1   9   1      108.37      156.62     69.67 o 
   2   9   1      310.53      286.30     78.07 o 
   3   9   1        2.26      114.22     86.47 o 
   4   9   1      477.92      574.47    101.26 o 
   5   9   1        9.97        0.00    101.50 o 
   6   9   1       67.53      128.32    153.87 o 
   7   9   1      602.48      685.20     80.26 o 
   8   9   1      164.00      273.84     74.72 o 
   9   9   1       12.39        0.00     84.55 o 
  10   9   1       12.94        0.00     87.46 o 
  11   9   1        0.10      231.25     87.98 o 
 -11  10   1       68.03      160.41     97.67 o 
 -10  10   1      530.91      538.95    101.80 o 
  -9  10   1      186.87      307.47     98.56 o 
  -8  10   1     1687.57     1474.90     86.66 o 
  -7  10   1      193.39      201.69     84.60 o 
  -6  10   1     2834.58     2537.01    129.01 o 
  -5  10   1      120.67       50.60     88.60 o 
  -4  10   1     2211.42     2228.09    110.14 o 
  -3  10   1     1170.02     1327.34     92.77 o 
  -2  10   1     2025.68     1925.20     84.80 o 
  -1  10   1      761.65      724.84     78.52 o 
   0  10   1     2417.50     2471.81     78.58 o 
   1  10   1      640.87      608.72     79.76 o 
   2  10   1     1717.81     1633.48     90.55 o 
   3  10   1      852.34      838.35     91.18 o 
   4  10   1       54.39      162.87     87.88 o 
   5  10   1     5406.66     5198.58     93.03 o 
   6  10   1      226.62      200.93    126.03 o 
   7  10   1      662.38      670.30    104.76 o 
   8  10   1      301.21      404.29     71.79 o 
   9  10   1     1444.62     1440.69     83.47 o 
  10  10   1      421.49      311.08     93.00 o 
 -10  11   1       45.54      164.84    112.25 o 
  -9  11   1      892.29      912.04     98.72 o 
  -8  11   1        1.42       31.63     83.84 o 
  -7  11   1     1652.27     1651.45    140.58 o 
  -6  11   1      397.47      537.32    103.01 o 
  -5  11   1     8159.06     7940.02    142.70 o 
  -4  11   1     1575.23     1549.81     93.69 o 
  -3  11   1     5365.38     5291.88    143.44 o 
  -2  11   1     1553.79     1530.61    125.68 o 
  -1  11   1     3396.34     3285.36     79.82 o 
   0  11   1     4128.89     4340.05     82.15 o 
   1  11   1     1032.94      965.22    121.36 o 
   2  11   1     4781.62     4446.74     97.69 o 
   3  11   1     1116.30     1121.13    109.91 o 
   4  11   1     2097.99     1956.71     86.41 o 
   5  11   1      720.75      686.28     91.06 o 
   6  11   1      950.41      777.13     82.50 o 
   7  11   1       55.44      137.89     91.97 o 
   8  11   1      813.04      890.89    145.86 o 
   9  11   1        3.22      203.10    101.04 o 
  10  11   1      359.50      422.11     80.72 o 
 -10  12   1      128.07      338.94     97.60 o 
  -9  12   1       58.47        0.00     91.62 o 
  -8  12   1      232.91      287.82     88.19 o 
  -7  12   1      203.41      185.55     82.97 o 
  -6  12   1      357.29      506.63    104.03 o 
  -5  12   1      152.31      261.34     79.62 o 
  -4  12   1      990.83     1168.96    101.32 o 
  -3  12   1      187.35      206.09     78.34 o 
  -2  12   1        1.58      133.48     80.33 o 
  -1  12   1       33.79      123.22     89.24 o 
   0  12   1      168.33      197.16     74.04 o 
   1  12   1     1130.45     1115.57     76.48 o 
   2  12   1       19.65       89.04     80.97 o 
   3  12   1      189.07      242.26    113.66 o 
   4  12   1     1013.84     1059.65    167.47 o 
   5  12   1      166.62      363.99     90.34 o 
   6  12   1      350.60      434.40     91.96 o 
   7  12   1      674.20      616.81    130.35 o 
   8  12   1        0.20      239.43     98.07 o 
   9  12   1      218.70      402.44    170.06 o 
  -9  13   1      313.06      414.78     93.22 o 
  -8  13   1      269.39      380.77     82.03 o 
  -7  13   1      337.34      486.34    111.50 o 
  -6  13   1      191.83      190.58    104.50 o 
  -5  13   1      840.62      892.82    105.09 o 
  -4  13   1       74.82      238.47    105.07 o 
  -3  13   1     1299.15     1383.86    106.55 o 
  -2  13   1      521.47      711.38     74.32 o 
  -1  13   1      751.10      787.47     92.11 o 
   0  13   1     1555.27     1475.29     83.60 o 
   1  13   1      637.96      785.10    163.54 o 
   2  13   1     1103.30     1102.67    103.65 o 
   3  13   1       16.64      106.61     89.35 o 
   4  13   1      122.69      271.00    151.20 o 
   5  13   1      296.49      218.76     75.84 o 
   6  13   1       24.16      132.09     79.65 o 
   7  13   1        6.42      146.49    113.99 o 
   8  13   1      821.49      934.13     92.80 o 
   9  13   1       74.51      182.65     87.40 o 
  -8  14   1     1228.79     1186.46    105.59 o 
  -7  14   1       96.84      102.24    101.50 o 
  -6  14   1      294.14      364.70    118.49 o 
  -5  14   1      336.27      384.88     95.53 o 
  -4  14   1     1768.50     1837.90    111.50 o 
  -3  14   1      555.97      663.92     82.87 o 
  -2  14   1     1217.77     1207.04     82.96 o 
  -1  14   1      859.59      749.68     72.06 o 
   0  14   1      531.19      601.94     82.59 o 
   1  14   1      542.25      577.84     77.64 o 
   2  14   1      489.39      570.93     91.57 o 
   3  14   1     2197.62     1887.12     95.34 o 
   4  14   1      252.21      267.07     91.62 o 
   5  14   1     2378.87     2425.88    133.97 o 
   6  14   1        0.99        0.00    113.79 o 
   7  14   1     2016.38     1856.52    156.23 o 
   8  14   1        0.59      220.43     86.25 o 
  -8  15   1        3.72      213.97     88.14 o 
  -7  15   1      191.02      286.39    103.93 o 
  -6  15   1      237.26      429.20     88.89 o 
  -5  15   1       43.53       79.19    108.76 o 
  -4  15   1      250.33      293.20     86.87 o 
  -3  15   1        3.50      241.86    142.16 o 
  -2  15   1       68.35      274.39     70.81 o 
  -1  15   1      385.62      447.60     97.84 o 
   0  15   1        1.68        0.00     95.84 o 
   1  15   1      138.52      318.97    106.66 o 
   2  15   1      227.81      233.88    115.59 o 
   3  15   1       23.13      259.63     95.73 o 
   4  15   1      534.42      456.59     97.60 o 
   5  15   1       45.29       49.82    124.38 o 
   6  15   1      470.47      626.90    128.81 o 
   7  15   1       13.50      132.73     95.61 o 
  -7  16   1       83.35      667.35    114.66 o 
  -6  16   1      109.67       53.88    145.32 o 
  -5  16   1       40.05      156.33    119.89 o 
  -4  16   1      431.25      585.71    138.84 o 
  -3  16   1       95.25        1.53     99.14 o 
  -2  16   1      416.72      548.58     79.75 o 
  -1  16   1      495.18      698.94     96.36 o 
   0  16   1      270.17      274.40     86.26 o 
   1  16   1      304.29      318.78     95.60 o 
   2  16   1      333.54      205.93     98.56 o 
   3  16   1      896.16     1034.98    118.23 o 
   4  16   1        4.85       79.76    203.49 o 
   5  16   1       29.24      202.62    119.93 o 
   6  16   1      248.06      393.10    241.85 o 
   7  16   1      288.43      423.92    104.82 o 
  -6  17   1        4.24       37.01    140.43 o 
  -5  17   1      535.34      624.16    107.45 o 
  -4  17   1      127.53       88.92    108.10 o 
  -3  17   1      723.23      698.32    153.25 o 
  -2  17   1      490.24      666.13     90.79 o 
  -1  17   1      284.92      411.51     99.37 o 
   0  17   1      118.48      217.31     88.55 o 
   1  17   1      406.56      583.95     99.30 o 
   2  17   1      346.25      367.43    101.33 o 
   3  17   1      419.21      640.73    118.90 o 
   4  17   1     1456.47     1226.32     87.31 o 
   5  17   1       11.04      107.91    223.46 o 
  -4  18   1       36.71      196.09    105.18 o 
  -3  18   1      282.07      274.05     93.41 o 
  -2  18   1      323.69      370.72    114.15 o 
  -1  18   1      111.95      324.80     92.42 o 
   0  18   1        1.40       70.64     91.79 o 
   1  18   1      154.05      234.58     93.48 o 
   2  18   1      323.98      414.33     94.09 o 
   3  18   1      324.41      244.39     86.49 o 
   4  18   1       60.48      294.71    112.51 o 
  -2  19   1      189.98      384.64     97.90 o 
  -1  19   1      201.64      407.55     98.82 o 
   0  19   1       46.00      376.89    248.48 o 
   1  19   1      196.60      290.85     90.11 o 
   2  19   1      150.00      120.48     98.27 o 
 -12   0   2      802.20      725.73    147.84 o 
 -11   0   2      231.67      462.54    145.88 o 
 -10   0   2      742.71     1094.90    108.44 o 
  -9   0   2      237.27      229.71    102.93 o 
  -8   0   2     1646.39     1820.90    166.34 o 
  -7   0   2      358.69      272.67    122.47 o 
  -6   0   2     6881.62     6824.36    488.89 o 
  -5   0   2    20588.11    20378.07    467.30 o 
  -4   0   2       22.13       77.68    103.81 o 
  -3   0   2     7161.68     7116.71    174.62 o 
  -2   0   2       36.08      134.66    162.67 o 
  -1   0   2     6818.53     7439.07    235.71 o 
   0   0   2      295.85      220.03    251.35 o 
   2   0   2    17703.34    16661.70    303.02 o 
   3   0   2     3239.68     3238.56    205.36 o 
   4   0   2      352.62      441.61    126.81 o 
   5   0   2     4704.98     4761.21    150.06 o 
   6   0   2      362.25      744.12    173.11 o 
   7   0   2      641.61      671.15    173.11 o 
   8   0   2      289.27      184.07    173.73 o 
   9   0   2      736.39      739.67    178.07 o 
  10   0   2     4607.43     4610.94    146.86 o 
  11   0   2      173.25      500.11    197.29 o 
  12   0   2      566.60      775.53    211.25 o 
 -12   1   2        1.44      144.80    103.85 o 
 -11   1   2      737.91      923.25     94.71 o 
 -10   1   2        4.11       15.01     81.03 o 
  -9   1   2     1525.99     1489.76     97.07 o 
  -8   1   2      843.69      914.83     85.84 o 
  -7   1   2      355.83      412.41     70.55 o 
  -6   1   2     5541.03     5536.21     91.64 o 
  -5   1   2      964.20      944.62     72.20 o 
  -4   1   2     7276.25     7694.88    156.06 o 
  -3   1   2     1941.74     1906.09     96.14 o 
  -2   1   2        8.04       41.13    114.69 o 
  -1   1   2     4531.17     4560.13    153.54 o 
   0   1   2      925.43     1055.20    145.23 o 
   1   1   2        2.40       96.53    164.33 o 
   2   1   2      993.34      781.69    163.19 o 
   3   1   2       25.26       64.16     83.34 o 
   4   1   2     9274.88    10177.54    212.32 o 
   5   1   2     1473.55     1400.27     90.47 o 
   6   1   2     2935.64     2854.22    236.38 o 
   7   1   2      890.38     1059.94     98.78 o 
   8   1   2      394.41      357.89     85.66 o 
   9   1   2      258.37      220.36     90.65 o 
  10   1   2       21.17      344.86    125.62 o 
  11   1   2     1112.47     1278.54    115.00 o 
  12   1   2        0.12        0.00    141.33 o 
 -12   2   2       38.79      143.14    102.92 o 
 -11   2   2       73.31        0.00     96.03 o 
 -10   2   2      186.35      330.88    106.15 o 
  -9   2   2     1599.12     1653.96     93.99 o 
  -8   2   2     1284.01     1343.66     75.36 o 
  -7   2   2     1176.82     1145.00     73.96 o 
  -6   2   2      432.82      375.30     78.06 o 
  -5   2   2      761.92      667.13     85.22 o 
  -4   2   2      497.04      523.54     90.47 o 
  -3   2   2      650.76      701.35    101.05 o 
  -2   2   2     1494.07     1522.71    145.41 o 
  -1   2   2    12091.47    12293.54    208.68 o 
   0   2   2      476.12      596.31    124.09 o 
   1   2   2      643.03      603.71    116.05 o 
   2   2   2     1495.25     1435.96    154.08 o 
   3   2   2      467.87      436.48    132.08 o 
   4   2   2       69.81      143.24     85.35 o 
   5   2   2      336.83      342.75     72.77 o 
   6   2   2       77.61       11.82     74.12 o 
   7   2   2     1126.03     1101.07     88.40 o 
   8   2   2      859.48      870.04     79.53 o 
   9   2   2      351.53      371.77     87.81 o 
  10   2   2     1551.18     1538.04    117.71 o 
  11   2   2      340.60      616.66    208.40 o 
  12   2   2      251.21      660.73    153.65 o 
 -12   3   2        0.36      136.22    103.75 o 
 -11   3   2     2176.90     2148.58    186.22 o 
 -10   3   2     2169.89     2006.36    120.91 o 
  -9   3   2     2902.17     2854.22    138.81 o 
  -8   3   2      670.67      666.65     79.67 o 
  -7   3   2     2808.41     2485.52    190.94 o 
  -6   3   2     4748.08     4625.40    106.48 o 
  -5   3   2     1495.71     1387.67     81.17 o 
  -4   3   2     6087.25     6007.81    109.67 o 
  -3   3   2      121.33      121.32     94.20 o 
  -2   3   2    10494.86    10720.97    174.31 o 
  -1   3   2     1995.13     2088.02    126.29 o 
   0   3   2   102170.65    99016.39   2191.40 o 
   1   3   2     1686.44     1665.02    115.54 o 
   2   3   2     7077.15     7026.57    148.66 o 
   3   3   2     3244.86     3108.03    136.03 o 
   4   3   2     1576.63     1573.64    126.89 o 
   5   3   2     2440.94     2397.21     95.27 o 
   6   3   2     3784.98     3744.86     92.99 o 
   7   3   2      999.80      932.72    118.68 o 
   8   3   2     3591.20     3419.32    143.38 o 
   9   3   2     2945.35     2804.90    125.92 o 
  10   3   2      755.57      734.02    109.71 o 
  11   3   2     1903.65     1972.09    116.20 o 
  12   3   2       53.82      353.65    123.39 o 
 -12   4   2      434.86      385.59    104.89 o 
 -11   4   2      108.80      204.71     87.72 o 
 -10   4   2     2027.35     1865.08     80.78 o 
  -9   4   2      509.98      596.76     74.09 o 
  -8   4   2      128.76      165.32     79.12 o 
  -7   4   2     1050.73     1071.28    140.78 o 
  -6   4   2      731.68      780.29     77.19 o 
  -5   4   2     1013.83     1047.27    102.19 o 
  -4   4   2     1669.53     1515.50     83.40 o 
  -3   4   2      161.13      247.10    104.23 o 
  -2   4   2     2448.61     2451.71    108.92 o 
  -1   4   2     9275.59     9280.44    145.92 o 
   0   4   2    15353.40    16427.87    298.27 o 
   1   4   2    38802.40    39772.46   1014.91 o 
   2   4   2     3066.10     3220.65    103.88 o 
   3   4   2     4024.32     3624.30    199.15 o 
   4   4   2      173.65      172.40    100.62 o 
   5   4   2     2688.54     2716.92     93.54 o 
   6   4   2     4290.68     4269.31     96.42 o 
   7   4   2      780.97      704.54    101.25 o 
   8   4   2      137.68      190.15    140.87 o 
   9   4   2     1444.96     1377.73    145.35 o 
  10   4   2      398.79      439.77     93.48 o 
  11   4   2       30.08        0.00     99.31 o 
  12   4   2      339.18      200.77    178.17 o 
 -12   5   2       12.53       88.70    256.55 o 
 -11   5   2       27.98      232.39    101.14 o 
 -10   5   2      112.22      266.18     96.09 o 
  -9   5   2      393.81      373.92     93.64 o 
  -8   5   2      169.41      142.16     88.19 o 
  -7   5   2      104.52      146.84     84.88 o 
  -6   5   2     2019.65     2199.60    124.90 o 
  -5   5   2     1483.22     1469.23    103.32 o 
  -4   5   2      630.43      616.11     83.65 o 
  -3   5   2     3756.67     4001.06    119.09 o 
  -2   5   2        5.22       87.18    105.90 o 
  -1   5   2     2916.23     2970.33    109.21 o 
   0   5   2     3072.96     3148.61    108.97 o 
   1   5   2       25.47       34.95     75.71 o 
   2   5   2     6016.09     6031.05    119.81 o 
   3   5   2     3598.73     3694.04    109.50 o 
   4   5   2     1149.41     1133.11    121.95 o 
   5   5   2       51.58      287.25    118.10 o 
   6   5   2      646.35      718.58     70.82 o 
   7   5   2       12.26       98.28     87.91 o 
   8   5   2      100.38      314.76     99.87 o 
   9   5   2       87.53      208.37     90.19 o 
  10   5   2      168.03      230.99     84.80 o 
  11   5   2       83.47      105.28    192.67 o 
 -12   6   2     1294.87     1447.77    101.77 o 
 -11   6   2      161.30      218.38    192.27 o 
 -10   6   2     4474.99     4267.96    217.04 o 
  -9   6   2        4.67       13.61    105.58 o 
  -8   6   2      483.30      410.53    102.61 o 
  -7   6   2     2563.53     2526.58     84.88 o 
  -6   6   2      302.03      205.78     77.46 o 
  -5   6   2     4747.28     4719.86    155.75 o 
  -4   6   2      101.97       76.84     88.15 o 
  -3   6   2     1742.30     1599.27     89.39 o 
  -2   6   2     1096.05     1014.09    105.78 o 
  -1   6   2     5162.23     4897.01    120.82 o 
   0   6   2       94.27      206.79     79.31 o 
   1   6   2    17458.41    17805.12    273.27 o 
   2   6   2      544.13      604.14    101.28 o 
   3   6   2     6538.27     6600.45    183.95 o 
   4   6   2     3780.30     4000.46    179.02 o 
   5   6   2     3763.97     3839.97    109.73 o 
   6   6   2     4896.68     4448.90     97.42 o 
   7   6   2     3919.47     3774.50    149.51 o 
   8   6   2     2202.85     2448.16    105.21 o 
   9   6   2      286.84      395.16     91.86 o 
  10   6   2     1418.95     1468.44    140.23 o 
  11   6   2      238.68      490.20    117.47 o 
 -12   7   2       17.06      142.56    211.82 o 
 -11   7   2      519.53      558.34    162.39 o 
 -10   7   2      920.15      894.49    129.52 o 
  -9   7   2       38.76      261.34     91.44 o 
  -8   7   2      682.81      763.30     91.12 o 
  -7   7   2     1186.25     1079.11    104.82 o 
  -6   7   2     1066.27     1010.30     81.61 o 
  -5   7   2      570.16      721.86     78.87 o 
  -4   7   2     2388.01     2586.24    127.62 o 
  -3   7   2      178.51      182.27     79.84 o 
  -2   7   2     8298.62     8163.02    270.09 o 
  -1   7   2      855.50      991.34    106.93 o 
   0   7   2     8181.35     8186.48    109.64 o 
   1   7   2      737.32      766.41     79.51 o 
   2   7   2     2112.14     1626.90    255.96 o 
   3   7   2      604.75      569.45     97.38 o 
   4   7   2     6401.08     6670.72    205.43 o 
   5   7   2      196.94      194.94     93.61 o 
   6   7   2     2381.99     2382.36    100.35 o 
   7   7   2       44.34      225.69    101.10 o 
   8   7   2      387.36      384.38     87.98 o 
   9   7   2      429.07      532.75     92.83 o 
  10   7   2      633.32      498.66     98.79 o 
  11   7   2      242.64      565.63    180.70 o 
 -11   8   2       10.93        0.00    127.95 o 
 -10   8   2       35.81       62.50    147.16 o 
  -9   8   2      481.16      390.53     94.36 o 
  -8   8   2       37.67      384.10    128.92 o 
  -7   8   2      118.65      190.57     79.99 o 
  -6   8   2       32.07       85.47     88.73 o 
  -5   8   2      333.59      351.55     86.74 o 
  -4   8   2       85.34       55.55    100.36 o 
  -3   8   2       14.97       83.15    100.48 o 
  -2   8   2     1302.93     1256.80     86.43 o 
  -1   8   2      348.36      385.12     73.96 o 
   0   8   2       32.22       76.30     77.45 o 
   1   8   2     3503.07     3612.23     83.83 o 
   2   8   2      114.25      194.85     84.80 o 
   3   8   2       97.55      112.19     88.54 o 
   4   8   2     1231.09     1343.48     91.09 o 
   5   8   2        8.82        0.00     75.17 o 
   6   8   2        1.26       70.72     79.87 o 
   7   8   2      374.39      424.55     78.11 o 
   8   8   2       94.70      164.00     73.82 o 
   9   8   2      119.16      181.00     92.88 o 
  10   8   2        1.13       86.12     97.29 o 
  11   8   2       13.52      266.50     96.17 o 
 -11   9   2      415.95      422.64    137.88 o 
 -10   9   2      132.00      167.67     88.83 o 
  -9   9   2     1543.10     1690.56    114.28 o 
  -8   9   2     1580.55     1584.90    121.65 o 
  -7   9   2      469.18      590.89    115.07 o 
  -6   9   2     1414.53     1358.67     92.97 o 
  -5   9   2     2452.75     2493.48     94.32 o 
  -4   9   2     1545.48     1430.67     92.75 o 
  -3   9   2     2778.63     2585.63    126.32 o 
  -2   9   2     3048.28     3008.29     78.47 o 
  -1   9   2        5.48        2.02     72.19 o 
   0   9   2     1900.21     1695.03     76.33 o 
   1   9   2       13.56       91.20     71.36 o 
   2   9   2     1519.60     1217.84    235.93 o 
   3   9   2      452.56      453.98     80.63 o 
   4   9   2     1740.94     1636.37     91.91 o 
   5   9   2      221.80      252.11     90.30 o 
   6   9   2      897.22     1063.15     89.52 o 
   7   9   2      513.74      518.53    105.98 o 
   8   9   2       64.74      145.35     82.68 o 
   9   9   2     1291.02     1250.12     88.92 o 
  10   9   2      272.33      314.93     92.83 o 
 -11  10   2        1.04      126.19    113.95 o 
 -10  10   2      517.35      517.80     91.54 o 
  -9  10   2      260.49      287.68     79.23 o 
  -8  10   2     1056.01     1099.01     86.32 o 
  -7  10   2      299.09      306.62     73.39 o 
  -6  10   2      962.39     1004.98    106.49 o 
  -5  10   2     2111.89     2143.74     93.80 o 
  -4  10   2      231.24      206.55     90.58 o 
  -3  10   2     4129.60     3904.27    217.64 o 
  -2  10   2       95.58      151.94     77.42 o 
  -1  10   2     1837.33     1595.50     88.97 o 
   0  10   2      100.48      242.92     76.96 o 
   1  10   2      873.28      847.99     72.54 o 
   2  10   2      558.58      606.41     91.98 o 
   3  10   2     1452.55     1519.78    103.82 o 
   4  10   2       67.41        0.00     84.07 o 
   5  10   2      814.04      721.73     81.46 o 
   6  10   2      595.30      463.80    104.23 o 
   7  10   2      450.67      483.19    105.39 o 
   8  10   2      972.80      856.34    100.03 o 
   9  10   2      149.38      173.68    106.94 o 
  10  10   2      794.54      992.94    127.67 o 
 -10  11   2       28.03      290.35    130.63 o 
  -9  11   2      147.64      197.04     80.29 o 
  -8  11   2        0.27      170.46     83.48 o 
  -7  11   2        2.71        2.52     69.31 o 
  -6  11   2        3.88       93.97    104.35 o 
  -5  11   2        0.42        0.00    120.67 o 
  -4  11   2       15.36       36.86     89.59 o 
  -3  11   2       94.00       19.87     89.38 o 
  -2  11   2       66.65       99.17     79.75 o 
  -1  11   2       51.19      147.75     71.73 o 
   0  11   2       10.53      113.15     78.18 o 
   1  11   2      886.66      960.01    107.91 o 
   2  11   2       43.40      114.75     66.01 o 
   3  11   2       56.24      109.49     80.25 o 
   4  11   2      185.01      334.97    105.96 o 
   5  11   2      208.78      328.96     90.27 o 
   6  11   2       13.30       32.04     83.06 o 
   7  11   2       16.08        0.00     94.17 o 
   8  11   2       30.09      131.57     87.04 o 
   9  11   2      476.38      662.43    155.51 o 
  10  11   2       37.02      298.06     97.11 o 
 -10  12   2      585.74      717.66     91.41 o 
  -9  12   2      359.92      399.57     91.22 o 
  -8  12   2      900.06      952.18     88.70 o 
  -7  12   2      706.25      840.75    111.57 o 
  -6  12   2      366.59      436.74     82.28 o 
  -5  12   2       87.82       62.93    107.50 o 
  -4  12   2     1817.24     1598.75     82.91 o 
  -3  12   2     3643.21     3457.10     87.99 o 
  -2  12   2       63.32      186.37     84.89 o 
  -1  12   2     5441.82     5339.27     92.75 o 
   0  12   2      238.34      244.76     73.56 o 
   1  12   2     2139.26     1947.28     83.01 o 
   2  12   2      953.84      860.50     75.87 o 
   3  12   2      534.74      548.72     95.35 o 
   4  12   2      517.94      503.01    104.33 o 
   5  12   2      665.17      657.00    110.69 o 
   6  12   2      401.92      634.42     92.46 o 
   7  12   2      588.86      591.71     97.43 o 
   8  12   2      483.24      569.35     82.75 o 
   9  12   2       81.29      373.23     94.19 o 
  -9  13   2      895.63      779.92     86.76 o 
  -8  13   2      710.29      816.09     89.71 o 
  -7  13   2      114.22      277.20     86.44 o 
  -6  13   2       90.21      221.87    176.43 o 
  -5  13   2      155.68      120.69    101.95 o 
  -4  13   2      679.50      662.01    151.21 o 
  -3  13   2      115.62       37.07    106.36 o 
  -2  13   2      977.77     1040.56     99.11 o 
  -1  13   2       78.58       97.19     82.87 o 
   0  13   2     3004.61     2887.35     86.86 o 
   1  13   2       12.18       54.54     76.24 o 
   2  13   2      993.89     1149.51     66.20 o 
   3  13   2      312.31      349.32     90.76 o 
   4  13   2       37.75       86.69    108.62 o 
   5  13   2       25.77      246.23    108.20 o 
   6  13   2      169.85      371.36    139.22 o 
   7  13   2      802.48     1019.99    112.58 o 
   8  13   2      863.70     1067.30    195.39 o 
   9  13   2      386.10      520.21     98.52 o 
  -8  14   2      145.70      238.86    103.96 o 
  -7  14   2       16.44      262.02    115.62 o 
  -6  14   2      491.19      735.16    230.45 o 
  -5  14   2      568.44      770.07    110.69 o 
  -4  14   2      283.21       70.61    150.04 o 
  -3  14   2      216.08      340.94     90.56 o 
  -2  14   2        2.80       44.88    127.15 o 
  -1  14   2        2.18        0.00     85.18 o 
   0  14   2        6.81      265.07    115.10 o 
   1  14   2      318.63      341.28     74.31 o 
   2  14   2      571.96      602.05     75.04 o 
   3  14   2      129.42       72.47    142.21 o 
   4  14   2      218.25      224.58     82.79 o 
   5  14   2       31.15      253.09    126.33 o 
   6  14   2        7.05       23.15     86.33 o 
   7  14   2        5.25        0.00    101.93 o 
   8  14   2       37.19      151.71     95.97 o 
  -8  15   2        3.13        0.00    201.83 o 
  -7  15   2      121.86      210.82    104.26 o 
  -6  15   2     1200.78     1453.78    105.15 o 
  -5  15   2       62.64      161.77     96.85 o 
  -4  15   2     1222.66     1287.09    134.62 o 
  -3  15   2      485.92      613.68     92.54 o 
  -2  15   2      962.60     1165.73    215.58 o 
  -1  15   2      289.85      329.97     84.01 o 
   0  15   2      739.80      972.40    109.86 o 
   1  15   2       15.25        0.00    124.02 o 
   2  15   2     1379.11     1423.32     88.29 o 
   3  15   2      125.85      120.83     95.90 o 
   4  15   2     2960.50     2953.37     85.47 o 
   5  15   2      118.03      221.42    116.52 o 
   6  15   2      680.64      842.82    209.79 o 
   7  15   2      247.10      390.27    109.45 o 
  -7  16   2      333.22      489.81    126.47 o 
  -6  16   2      153.62      269.72    134.61 o 
  -5  16   2      318.56      424.52     90.47 o 
  -4  16   2       15.41       30.01     90.14 o 
  -3  16   2      698.85      849.35    241.51 o 
  -2  16   2       83.50       43.04     80.90 o 
  -1  16   2      495.28      561.45     80.00 o 
   0  16   2        4.09       50.31     97.32 o 
   1  16   2      539.69      522.37     98.36 o 
   2  16   2      180.87      277.98    159.82 o 
   3  16   2     1958.33     1746.30    104.97 o 
   4  16   2      441.34      562.84     91.40 o 
   5  16   2      551.02      841.17    120.09 o 
   6  16   2      234.07      462.54    109.15 o 
  -6  17   2       90.50      152.98    109.26 o 
  -5  17   2       28.48      363.74    122.56 o 
  -4  17   2      150.16      169.21    104.61 o 
  -3  17   2       70.19      198.46    186.48 o 
  -2  17   2        3.72      125.20    114.78 o 
  -1  17   2      174.51      321.95     88.19 o 
   0  17   2      111.96      196.12    129.96 o 
   1  17   2       18.33      123.77    100.68 o 
   2  17   2      108.76      200.42     98.21 o 
   3  17   2        0.19      115.75    119.60 o 
   4  17   2       68.41      222.99    113.70 o 
   5  17   2        2.93      302.97    111.27 o 
  -4  18   2       49.08      145.85    124.32 o 
  -3  18   2      204.66      126.44    119.18 o 
  -2  18   2       86.91      121.46     87.82 o 
  -1  18   2      966.37      934.38     96.07 o 
   0  18   2        6.35       21.81     83.86 o 
   1  18   2      627.29      617.74    105.92 o 
   2  18   2       15.13        0.00     94.13 o 
   3  18   2      793.48      878.82    232.74 o 
   4  18   2      187.26      299.83    110.78 o 
  -1  19   2       46.86      231.30    109.85 o 
   0  19   2      747.38      905.14    138.01 o 
   1  19   2       15.91      262.98     97.72 o 
 -12   1   3      237.54      289.38    124.23 o 
 -11   1   3      407.50      414.26     85.35 o 
 -10   1   3      556.99      663.46     71.61 o 
  -9   1   3      102.33       28.65     80.47 o 
  -8   1   3     2425.24     2526.39    161.81 o 
  -7   1   3       43.87      209.77     80.16 o 
  -6   1   3     4475.98     4373.87     96.50 o 
  -5   1   3      111.48      174.33     75.58 o 
  -4   1   3    11814.41    11852.90    182.75 o 
  -3   1   3     2098.80     2023.65     93.40 o 
  -2   1   3      490.42      605.85    108.52 o 
  -1   1   3     6194.82     6206.53    144.14 o 
   0   1   3     1048.78     1233.99    222.92 o 
   1   1   3      391.07      427.76    140.66 o 
   2   1   3      309.51      493.29    185.82 o 
   3   1   3       98.98      189.14     97.56 o 
   4   1   3      298.86      296.71    101.36 o 
   5   1   3     6012.66     6069.60    202.00 o 
   6   1   3       95.77       89.07    121.75 o 
   7   1   3     3548.17     3550.34    296.46 o 
   8   1   3      365.26      220.91    102.98 o 
   9   1   3       17.64      347.83    259.72 o 
  10   1   3       41.46      164.68    131.54 o 
  11   1   3      903.70     1189.27    142.94 o 
 -12   2   3      128.75      263.42    103.19 o 
 -11   2   3      728.16      718.45    114.89 o 
 -10   2   3     1398.13     1416.83     84.78 o 
  -9   2   3     1386.95     1448.24     82.64 o 
  -8   2   3      335.19      355.29     79.56 o 
  -7   2   3      146.85      213.61     79.39 o 
  -6   2   3      161.71      260.87     84.84 o 
  -5   2   3     7667.45     7552.54    138.64 o 
  -4   2   3       88.03       48.12     78.00 o 
  -3   2   3      216.94      174.26     79.63 o 
  -2   2   3       99.96       96.69    114.04 o 
  -1   2   3      528.19      455.09    107.92 o 
   0   2   3     4538.94     5065.59    300.49 o 
   1   2   3     2763.44     2826.44    128.50 o 
   2   2   3     1543.50     1618.88    113.20 o 
   3   2   3      372.44      308.30     98.19 o 
   4   2   3      648.50      657.16     76.58 o 
   5   2   3      838.56      857.45     87.25 o 
   6   2   3     5258.57     4853.63    336.52 o 
   7   2   3     2273.90     2381.81    174.44 o 
   8   2   3      260.22      396.20     94.55 o 
   9   2   3      568.45      527.43    245.46 o 
  10   2   3      645.09      807.25    167.68 o 
  11   2   3      440.04      727.39    264.78 o 
 -12   3   3       98.66      101.90     93.74 o 
 -11   3   3        6.50      159.30     97.49 o 
 -10   3   3     1444.32     1454.60     97.99 o 
  -9   3   3      274.49      237.82     80.83 o 
  -8   3   3      985.63      895.92     83.57 o 
  -7   3   3        0.17       50.12     85.43 o 
  -6   3   3     1001.52     1125.44     90.39 o 
  -5   3   3      600.93      667.85     85.79 o 
  -4   3   3        3.81        3.83     99.59 o 
  -3   3   3       37.63       92.59     81.99 o 
  -2   3   3       50.87       74.48    109.09 o 
  -1   3   3     4853.65     5068.83    125.66 o 
   0   3   3      337.92      380.98    112.10 o 
   1   3   3     3298.06     3210.16    118.13 o 
   2   3   3      320.24      336.43     89.69 o 
   3   3   3      229.08      241.48    119.05 o 
   4   3   3      378.59      386.69    118.13 o 
   5   3   3       45.90       64.60     84.83 o 
   6   3   3      569.34      679.54    113.20 o 
   7   3   3      323.65      356.15    101.20 o 
   8   3   3       42.00       98.17     72.46 o 
   9   3   3      838.02      846.39     84.86 o 
  10   3   3      306.58      331.14     95.28 o 
  11   3   3        1.42       19.11    120.74 o 
 -12   4   3       14.10        0.00    173.54 o 
 -11   4   3      921.88      904.19    117.05 o 
 -10   4   3      156.57      524.74    107.27 o 
  -9   4   3     1155.89     1107.55    105.68 o 
  -8   4   3       44.36      293.89    106.08 o 
  -7   4   3      854.61      876.18    100.73 o 
  -6   4   3      145.44      174.33     85.57 o 
  -5   4   3     6167.68     6318.71    185.54 o 
  -4   4   3      306.36      492.21    104.10 o 
  -3   4   3     2609.30     2375.89    107.06 o 
  -2   4   3     5454.64     5658.78    146.48 o 
  -1   4   3    18537.64    19887.43    534.48 o 
   0   4   3    24378.25    25143.29    316.92 o 
   1   4   3     2103.26     2055.59    359.26 o 
   2   4   3     1793.60     1828.56     93.32 o 
   3   4   3     1271.55      998.41    269.40 o 
   4   4   3     4501.57     4690.67    113.39 o 
   5   4   3      639.44      723.43    118.31 o 
   6   4   3     6657.82     6569.46    260.61 o 
   7   4   3      240.22      365.33    125.79 o 
   8   4   3     2406.81     2427.11     89.87 o 
   9   4   3       14.54        0.00     81.12 o 
  10   4   3     1175.34     1123.37     88.36 o 
  11   4   3        2.35        0.00    118.06 o 
 -12   5   3      378.84      267.73    160.10 o 
 -11   5   3       78.95      124.26    101.08 o 
 -10   5   3     2953.42     2684.06    193.51 o 
  -9   5   3      648.79      764.89    164.26 o 
  -8   5   3     1063.85     1012.47    106.13 o 
  -7   5   3        0.21       33.06     87.65 o 
  -6   5   3     4384.16     4340.99     87.96 o 
  -5   5   3      105.78      161.65     99.21 o 
  -4   5   3     6790.23     6315.85    140.56 o 
  -3   5   3     2333.21     2294.57    102.12 o 
  -2   5   3     3720.22     3567.07    113.23 o 
  -1   5   3     3034.22     3045.98    107.05 o 
   0   5   3    17910.20    17875.37    348.76 o 
   1   5   3    11820.30    11056.37   1223.42 o 
   2   5   3     8534.53     9033.72    387.52 o 
   3   5   3     3482.10     3414.40    104.52 o 
   4   5   3      415.30      248.93    144.22 o 
   5   5   3     7453.74     6906.51    196.00 o 
   6   5   3      678.15      706.50     86.46 o 
   7   5   3      762.17      748.17     79.13 o 
   8   5   3        8.52      127.74    106.96 o 
   9   5   3     1837.95     1703.40     94.89 o 
  10   5   3        7.59        0.00     87.16 o 
  11   5   3     1172.14     1198.49    120.93 o 
 -12   6   3       25.80      194.62    108.11 o 
 -11   6   3      165.57        0.00    103.01 o 
 -10   6   3        7.48       76.26    112.67 o 
  -9   6   3      931.52      878.93     95.04 o 
  -8   6   3        0.04       43.15    120.69 o 
  -7   6   3        1.33        0.00     77.49 o 
  -6   6   3      309.40      305.31     86.50 o 
  -5   6   3      272.61      309.93     78.03 o 
  -4   6   3     3483.05     3402.43    118.50 o 
  -3   6   3        1.29        2.69    109.86 o 
  -2   6   3      125.66       42.85     93.44 o 
  -1   6   3     1988.65     2033.41     91.83 o 
   0   6   3      692.21      731.91     82.09 o 
   1   6   3       45.50      162.48     79.46 o 
   2   6   3     1075.69     1095.66     80.82 o 
   3   6   3      531.47      594.17     85.53 o 
   4   6   3      849.53      768.27    191.84 o 
   5   6   3       77.63      161.11     76.19 o 
   6   6   3       94.15      133.06    149.34 o 
   7   6   3      391.49      366.71    146.56 o 
   8   6   3      641.07      634.86     90.89 o 
   9   6   3      222.55      291.63     97.18 o 
  10   6   3      125.76      193.77    113.31 o 
  11   6   3      200.53      344.25    139.27 o 
 -11   7   3      201.77      184.43    117.92 o 
 -10   7   3      345.54      304.87     87.21 o 
  -9   7   3     1030.96      908.28     84.38 o 
  -8   7   3      583.74     1003.95    137.44 o 
  -7   7   3       13.40       86.55     77.90 o 
  -6   7   3     1094.75     1058.25     88.76 o 
  -5   7   3     3108.17     3182.66    109.37 o 
  -4   7   3     1811.00     1844.43     85.86 o 
  -3   7   3      300.31      566.96    102.98 o 
  -2   7   3     4885.92     4754.86    111.55 o 
  -1   7   3     1700.73     1701.18    113.65 o 
   0   7   3     2001.63     1971.66    122.11 o 
   1   7   3     2044.98     1972.52    167.84 o 
   2   7   3     3789.13     3863.14    109.98 o 
   3   7   3     1413.47     1445.90    103.43 o 
   4   7   3      425.61      446.64     88.57 o 
   5   7   3     5914.36     5797.34    102.08 o 
   6   7   3      147.60      131.69     96.11 o 
   7   7   3      310.26      204.74     86.87 o 
   8   7   3      540.17      715.89     80.92 o 
   9   7   3      284.89      212.19    107.40 o 
  10   7   3       84.08      227.26    116.02 o 
  11   7   3       95.79       95.58    252.31 o 
 -11   8   3      613.20      677.72    115.96 o 
 -10   8   3      204.78      203.89     99.85 o 
  -9   8   3      254.69      326.10     81.81 o 
  -8   8   3      159.22      173.88     84.34 o 
  -7   8   3     2363.40     2487.52    126.83 o 
  -6   8   3       49.53      121.56     96.10 o 
  -5   8   3    11000.78    10761.50     96.81 o 
  -4   8   3     1945.90     1986.03    118.55 o 
  -3   8   3     3408.85     3283.02    110.00 o 
  -2   8   3       28.36        0.00     93.07 o 
  -1   8   3      145.66      181.42     88.78 o 
   0   8   3      552.09      597.48     82.95 o 
   1   8   3       24.07      108.39     72.83 o 
   2   8   3     6781.73     6862.71    107.20 o 
   3   8   3     1048.38     1029.08     89.01 o 
   4   8   3     6779.92     6768.06    211.83 o 
   5   8   3      221.92      339.89    100.59 o 
   6   8   3     1070.58      994.79     81.42 o 
   7   8   3      119.96      286.34     81.11 o 
   8   8   3      485.91      357.43     91.98 o 
   9   8   3       42.68       43.90     86.90 o 
  10   8   3      696.68      499.84    166.58 o 
 -11   9   3      205.79      371.76    175.83 o 
 -10   9   3       18.75       94.09    110.31 o 
  -9   9   3        0.16       10.66     94.54 o 
  -8   9   3      180.13      397.65     92.60 o 
  -7   9   3      257.92      408.78    104.61 o 
  -6   9   3     2306.70     2262.30     92.65 o 
  -5   9   3      349.11      361.03     90.33 o 
  -4   9   3       58.92        0.00    160.79 o 
  -3   9   3      992.63      851.71     93.18 o 
  -2   9   3      239.02      264.52     94.12 o 
  -1   9   3      678.41      689.62     90.72 o 
   0   9   3      985.46      858.00     79.87 o 
   1   9   3      797.63      943.82     77.68 o 
   2   9   3      165.84      180.94     72.64 o 
   3   9   3       70.87      157.93    103.21 o 
   4   9   3     1095.66     1040.45    106.03 o 
   5   9   3      983.69      928.12    122.81 o 
   6   9   3       69.24       37.04     84.24 o 
   7   9   3     1091.98     1105.50    240.17 o 
   8   9   3       46.32      112.04     80.99 o 
   9   9   3        5.79        0.00     77.03 o 
  10   9   3       51.43      139.07    171.34 o 
 -10  10   3       81.15      138.50     78.30 o 
  -9  10   3     1161.31     1207.82    128.09 o 
  -8  10   3      140.77       11.34     75.64 o 
  -7  10   3     1591.06     1514.65    114.46 o 
  -6  10   3       16.55      161.67     90.89 o 
  -5  10   3       30.49        0.00    101.63 o 
  -4  10   3      105.07      281.61     88.31 o 
  -3  10   3      995.49      995.13    105.37 o 
  -2  10   3      909.09      817.17     80.38 o 
  -1  10   3     1560.14     1548.34    113.29 o 
   0  10   3      506.31      526.08     92.58 o 
   1  10   3     1517.45     1594.51     92.96 o 
   2  10   3      131.55      249.48     79.81 o 
   3  10   3       58.89      148.43    101.99 o 
   4  10   3      249.73      140.43     83.33 o 
   5  10   3      442.70      488.50     89.38 o 
   6  10   3      681.05      401.54    116.03 o 
   7  10   3       67.16       49.81     75.38 o 
   8  10   3     1298.87     1320.27     75.16 o 
   9  10   3      151.49      468.80    102.78 o 
  10  10   3      418.26      575.67     95.52 o 
 -10  11   3      277.47      311.07     96.26 o 
  -9  11   3      128.10      169.18     89.77 o 
  -8  11   3     1285.61     1156.35    118.73 o 
  -7  11   3      215.77      260.45     82.94 o 
  -6  11   3     1407.52     1334.04     90.25 o 
  -5  11   3       69.47        0.00     93.15 o 
  -4  11   3     1723.27     1748.64     95.45 o 
  -3  11   3      462.91      518.24     92.53 o 
  -2  11   3      719.85      695.86     90.38 o 
  -1  11   3     1403.30     1409.60    151.16 o 
   0  11   3     1628.81     1595.71     97.65 o 
   1  11   3      778.78      840.61     73.99 o 
   2  11   3      730.75      703.26    122.72 o 
   3  11   3     1033.63     1089.05    104.90 o 
   4  11   3       45.99       65.88    102.40 o 
   5  11   3     1774.35     1943.30     83.81 o 
   6  11   3      127.70      209.46    106.48 o 
   7  11   3     1571.97     1551.16     99.24 o 
   8  11   3       16.93       78.87     99.33 o 
   9  11   3      797.64      838.05    144.57 o 
 -10  12   3        6.02        0.00     99.29 o 
  -9  12   3       82.66      261.38    103.39 o 
  -8  12   3       25.03      142.13     88.96 o 
  -7  12   3        7.38      180.72     83.72 o 
  -6  12   3      306.08      287.12    107.44 o 
  -5  12   3      168.44      280.22     81.09 o 
  -4  12   3       10.43       31.56     89.54 o 
  -3  12   3       10.45      124.71     89.68 o 
  -2  12   3        9.77      152.47     79.25 o 
  -1  12   3      127.17      286.82     80.62 o 
   0  12   3      141.38      310.46     81.58 o 
   1  12   3       14.90       55.67     74.01 o 
   2  12   3       10.67      139.59     68.96 o 
   3  12   3       40.87      105.30     89.34 o 
   4  12   3       99.87      304.36    114.18 o 
   5  12   3       15.40      200.59     90.80 o 
   6  12   3       44.42       56.52    130.21 o 
   7  12   3      247.06      417.30    138.28 o 
   8  12   3       29.26       51.62     91.73 o 
   9  12   3       15.51       84.88    157.66 o 
  -9  13   3      101.33      352.98    112.61 o 
  -8  13   3      575.19      651.99     91.84 o 
  -7  13   3       14.37       95.77     98.81 o 
  -6  13   3     2392.99     2347.50    136.27 o 
  -5  13   3      158.61      412.45     91.86 o 
  -4  13   3     2524.40     2286.97    116.99 o 
  -3  13   3        4.57      202.70    206.63 o 
  -2  13   3      565.92      694.81     80.81 o 
  -1  13   3      808.02      809.11     88.70 o 
   0  13   3      334.62      455.94     74.20 o 
   1  13   3      158.01      239.15     91.08 o 
   2  13   3     1095.34     1185.78     75.03 o 
   3  13   3     1230.79     1304.29    175.34 o 
   4  13   3        2.69        0.00     91.84 o 
   5  13   3     1299.43     1397.83     98.64 o 
   6  13   3      138.76      282.10    103.06 o 
   7  13   3      584.62      652.89     93.05 o 
   8  13   3        3.62        0.00    123.58 o 
  -8  14   3       27.49       44.02    114.94 o 
  -7  14   3     1628.61     1547.98     92.57 o 
  -6  14   3      415.17      306.00    190.62 o 
  -5  14   3     1948.37     1819.90    183.16 o 
  -4  14   3      147.01      168.96    108.04 o 
  -3  14   3      776.82      718.92     93.36 o 
  -2  14   3     1930.77     1976.17     94.68 o 
  -1  14   3     1060.58     1088.68     86.00 o 
   0  14   3      871.77     1011.97     71.02 o 
   1  14   3      891.68      949.02     77.06 o 
   2  14   3     1420.39     1568.91    240.96 o 
   3  14   3     1060.98     1065.89     87.52 o 
   4  14   3     2488.74     2446.82    234.40 o 
   5  14   3      251.16      447.92     99.33 o 
   6  14   3     1600.17     1687.46    118.77 o 
   7  14   3        0.90      238.32     93.21 o 
  -7  15   3        0.44      280.94    104.22 o 
  -6  15   3       50.38       35.09    176.96 o 
  -5  15   3       74.38      381.90    113.59 o 
  -4  15   3      682.58      781.05    110.54 o 
  -3  15   3      820.56      826.31     98.56 o 
  -2  15   3      594.29      845.01     97.42 o 
  -1  15   3       95.90      151.10     84.69 o 
   0  15   3       47.68       55.13     76.03 o 
   1  15   3      618.15      570.17     85.70 o 
   2  15   3      175.96      294.91     86.32 o 
   3  15   3      964.40     1088.41    115.60 o 
   4  15   3      400.84      358.97    101.03 o 
   5  15   3       40.02      164.94    102.14 o 
   6  15   3        0.35      369.54    104.00 o 
   7  15   3       35.41      188.24    108.61 o 
  -6  16   3       81.29       82.84    104.06 o 
  -5  16   3      602.20      616.64    102.98 o 
  -4  16   3       23.20      155.08     99.27 o 
  -3  16   3      139.22      303.03    100.67 o 
  -2  16   3      808.63      801.99     80.85 o 
  -1  16   3      473.00      607.62    165.67 o 
   0  16   3      283.60      409.13     79.17 o 
   1  16   3      177.18      233.27     80.05 o 
   2  16   3      247.16      254.54     89.02 o 
   3  16   3       78.15        0.00    115.24 o 
   4  16   3      901.53      874.17    119.93 o 
   5  16   3       46.15       50.98    135.45 o 
   6  16   3       86.16      130.89    164.66 o 
  -5  17   3      376.20      412.19    123.90 o 
  -4  17   3      995.46     1009.88     95.77 o 
  -3  17   3      157.99      123.65     93.82 o 
  -2  17   3     2368.93     2203.08    106.51 o 
  -1  17   3      385.58      482.32     91.57 o 
   0  17   3      362.52      337.38    112.07 o 
   1  17   3      607.71      789.96    170.84 o 
   2  17   3      554.70      530.96     85.57 o 
   3  17   3     1667.16     1700.49    146.30 o 
   4  17   3      294.46      415.50    125.73 o 
  -4  18   3      237.77      272.17     98.51 o 
  -3  18   3      334.87      337.67    109.52 o 
  -2  18   3       83.54      102.79     94.58 o 
  -1  18   3       75.94       18.19     96.62 o 
   0  18   3       71.89      142.71    100.45 o 
   1  18   3      125.45      369.76     94.80 o 
   2  18   3      134.84      191.42    108.64 o 
   3  18   3      437.49      324.04    109.85 o 
 -12   0   4       91.30      373.78    147.95 o 
 -11   0   4     2339.18     2109.77    260.44 o 
 -10   0   4      434.05      450.00    134.90 o 
  -9   0   4     5732.83     6150.41    591.42 o 
  -8   0   4      450.43      342.72    128.65 o 
  -7   0   4      390.16      329.09    102.00 o 
  -6   0   4     1670.39     1464.60    124.23 o 
  -5   0   4     2393.38     2376.05    132.31 o 
  -4   0   4     9466.85     9331.75    168.69 o 
  -3   0   4     2972.56     3125.34    143.48 o 
  -2   0   4     3568.02     3416.28    149.37 o 
  -1   0   4       68.22      145.47    125.98 o 
   0   0   4     5417.07     5315.89    218.48 o 
   2   0   4     5740.27     5969.37    160.71 o 
   3   0   4     4623.86     4666.65    182.21 o 
   4   0   4     1667.38     1343.85    172.18 o 
   5   0   4     2567.97     2606.58    178.59 o 
   6   0   4     1574.82     1542.29    176.62 o 
   7   0   4     2669.73     2518.53    186.86 o 
   8   0   4     2798.65     3019.56    136.63 o 
   9   0   4     1194.36     1125.79    133.42 o 
  10   0   4      976.65      920.74    139.21 o 
  11   0   4     1447.52     1097.47    207.53 o 
 -12   1   4      269.61      306.03    104.60 o 
 -11   1   4      106.88      265.51     99.15 o 
 -10   1   4      298.76      451.72     94.35 o 
  -9   1   4      286.98      295.42     92.46 o 
  -8   1   4      668.54      655.26     80.16 o 
  -7   1   4     1563.98     1449.48     76.33 o 
  -6   1   4      615.87      680.34     85.92 o 
  -5   1   4       81.88       62.56     86.60 o 
  -4   1   4      208.84      199.27     87.12 o 
  -3   1   4      752.26      852.10    101.18 o 
  -2   1   4       98.68      107.46     97.69 o 
  -1   1   4     1427.23     1497.01    111.80 o 
   0   1   4       46.28       33.99    125.67 o 
   1   1   4     8949.88     9245.71    159.74 o 
   2   1   4       69.71      176.00    170.94 o 
   3   1   4      223.17      127.35    115.87 o 
   4   1   4        2.09      216.35    119.48 o 
   5   1   4      321.31      333.28    116.84 o 
   6   1   4      269.16      249.94    160.24 o 
   7   1   4      784.15      561.33    134.56 o 
   8   1   4      754.38     1094.00    127.23 o 
   9   1   4        1.21        0.00    109.76 o 
  10   1   4      657.67      647.59     99.31 o 
  11   1   4        1.37        0.00    214.81 o 
 -12   2   4       69.86       83.97    115.28 o 
 -11   2   4      368.49      375.62    211.48 o 
 -10   2   4      385.00      665.95    121.76 o 
  -9   2   4     2761.67     2636.18     87.75 o 
  -8   2   4       30.39       60.28     80.88 o 
  -7   2   4      450.99      598.45     84.54 o 
  -6   2   4     5659.58     5857.03     98.36 o 
  -5   2   4      764.92      901.48     85.36 o 
  -4   2   4     2171.16     2343.93     90.07 o 
  -3   2   4      321.54      412.66    101.87 o 
  -2   2   4     2501.57     2695.76    128.29 o 
  -1   2   4       23.96      105.04     98.75 o 
   0   2   4     1464.21     1333.73    189.44 o 
   1   2   4      312.89      440.83    123.18 o 
   2   2   4     8074.97     7944.79    173.83 o 
   3   2   4      239.82      187.89    114.20 o 
   4   2   4     3703.44     4086.90    512.87 o 
   5   2   4      429.74      596.54     84.73 o 
   6   2   4      394.34      420.18     99.81 o 
   7   2   4     1301.82     1448.29    130.63 o 
   8   2   4      221.63       95.04    105.47 o 
   9   2   4      736.49      595.42    133.22 o 
  10   2   4       23.36      124.06     97.99 o 
  11   2   4      295.22      311.48    261.63 o 
 -12   3   4      943.35     1096.19    122.86 o 
 -11   3   4      129.85      192.94    116.90 o 
 -10   3   4     2233.46     2074.28    111.19 o 
  -9   3   4      701.36      715.29    119.49 o 
  -8   3   4      307.61      377.41    104.72 o 
  -7   3   4     2274.76     2230.87    130.02 o 
  -6   3   4     1355.97     1316.05     94.56 o 
  -5   3   4     6871.89     6534.23     95.60 o 
  -4   3   4      506.85      620.74    103.19 o 
  -3   3   4     7084.98     7192.71    125.89 o 
  -2   3   4      161.63      185.83    121.86 o 
  -1   3   4    12587.30    13065.14    337.37 o 
   0   3   4      260.80      284.02    123.80 o 
   1   3   4    15909.69    15691.11    422.60 o 
   2   3   4       27.28       67.64     77.09 o 
   3   3   4     5512.25     5434.93    135.50 o 
   4   3   4     3392.80     3490.03    110.79 o 
   5   3   4     4356.73     4216.25    125.55 o 
   6   3   4     2279.52     2324.18     92.14 o 
   7   3   4     2831.55     2654.60     92.69 o 
   8   3   4      234.27      194.60     89.69 o 
   9   3   4      571.77      534.05     94.35 o 
  10   3   4     1774.60     1749.23    115.55 o 
  11   3   4      450.77      487.96    255.38 o 
 -12   4   4        8.31        0.00    106.73 o 
 -11   4   4      203.73      163.57    101.27 o 
 -10   4   4      118.71      301.44    119.83 o 
  -9   4   4       40.31       43.06    104.97 o 
  -8   4   4     1031.50      987.00     93.63 o 
  -7   4   4      814.08      844.13     92.11 o 
  -6   4   4     1068.55     1240.08     97.07 o 
  -5   4   4      900.34      925.59    105.98 o 
  -4   4   4     3097.82     3146.47    113.72 o 
  -3   4   4     2084.96     1996.99    124.82 o 
  -2   4   4     6962.91     6831.53    140.04 o 
  -1   4   4     1485.06     1517.32    116.83 o 
   0   4   4     7744.56     7981.46    140.71 o 
   1   4   4      523.40      457.14    128.46 o 
   2   4   4      135.74       11.40     89.51 o 
   3   4   4     2547.21     2647.80    138.92 o 
   4   4   4     2056.86     1961.77    126.42 o 
   5   4   4       32.73       91.81     84.76 o 
   6   4   4     1477.62     1650.44    104.31 o 
   7   4   4      110.32      214.72     86.23 o 
   8   4   4       27.58       91.15    124.65 o 
   9   4   4      494.36      607.94    167.34 o 
  10   4   4      143.37      225.85    177.04 o 
  11   4   4      497.19      762.23    156.32 o 
 -12   5   4       23.18        0.00     96.68 o 
 -11   5   4       12.79      171.01    116.79 o 
 -10   5   4        7.07      209.80     85.87 o 
  -9   5   4        3.79        0.00     81.03 o 
  -8   5   4       21.58       15.33     89.98 o 
  -7   5   4      129.77       48.88     88.93 o 
  -6   5   4      275.27      324.24     90.01 o 
  -5   5   4     1127.57     1011.55     93.06 o 
  -4   5   4      512.54      415.17    100.04 o 
  -3   5   4      609.03      628.35    121.38 o 
  -2   5   4       98.35       86.33    122.26 o 
  -1   5   4      831.42      926.91    102.90 o 
   0   5   4        1.96        0.00     81.52 o 
   1   5   4      822.81      850.25    126.75 o 
   2   5   4      487.53      398.98     98.76 o 
   3   5   4      215.21      220.36     86.75 o 
   4   5   4      759.58      626.83     81.83 o 
   5   5   4      217.95      240.13    135.49 o 
   6   5   4       81.88      180.32     79.81 o 
   7   5   4      504.63      715.17    133.17 o 
   8   5   4       59.31      153.03     80.13 o 
   9   5   4       32.63        0.00     84.39 o 
  10   5   4      505.60      682.28    204.00 o 
  11   5   4      113.69      380.91    126.24 o 
 -12   6   4       57.98       34.04    146.87 o 
 -11   6   4     1095.87     1052.99    119.29 o 
 -10   6   4     1205.65     1009.99    113.87 o 
  -9   6   4     1391.69     1459.66    108.56 o 
  -8   6   4     2991.76     3053.12    179.35 o 
  -7   6   4     1125.68     1356.79    191.74 o 
  -6   6   4     2364.26     2076.60    182.26 o 
  -5   6   4     2291.86     2114.69     89.72 o 
  -4   6   4     3998.51     3947.29    111.07 o 
  -3   6   4      904.21     1017.78     96.70 o 
  -2   6   4     7178.66     7443.07    173.38 o 
  -1   6   4      558.64      669.63     90.28 o 
   0   6   4    21335.51    21678.43    425.87 o 
   1   6   4      800.20      893.46    134.61 o 
   2   6   4     2543.71     2534.00    107.09 o 
   3   6   4      860.92      840.78    101.54 o 
   4   6   4     2370.44     2450.13    108.76 o 
   5   6   4      849.34      729.55     90.27 o 
   6   6   4     1418.94     1089.30    281.04 o 
   7   6   4      523.02      323.45     88.69 o 
   8   6   4      118.58      278.21    105.45 o 
   9   6   4     2284.59     2162.41    204.97 o 
  10   6   4      141.31       10.61    110.15 o 
 -11   7   4        0.63      119.46     93.40 o 
 -10   7   4     1148.74      975.96    101.97 o 
  -9   7   4      802.31      801.95    110.35 o 
  -8   7   4       97.89      173.45     90.48 o 
  -7   7   4      787.23      882.47     81.01 o 
  -6   7   4      996.94     1104.14     83.94 o 
  -5   7   4     2302.64     2104.71     89.02 o 
  -4   7   4      502.57      722.43    101.05 o 
  -3   7   4     5250.22     5547.86    128.44 o 
  -2   7   4      271.52      307.70     93.29 o 
  -1   7   4     9032.54     8592.31    108.71 o 
   0   7   4     3066.89     2989.15    103.29 o 
   1   7   4     9384.36     9426.58    207.95 o 
   2   7   4     1385.20     1345.96    102.37 o 
   3   7   4     2237.58     2337.14    119.95 o 
   4   7   4      279.23      301.36     90.31 o 
   5   7   4     2579.12     2509.18    107.00 o 
   6   7   4      926.75      927.23    106.23 o 
   7   7   4     1598.90     1837.83     92.21 o 
   8   7   4      563.82      636.40    158.05 o 
   9   7   4     1083.43     1165.22    101.60 o 
  10   7   4      354.57      419.92     93.48 o 
 -11   8   4       11.59      216.34    122.24 o 
 -10   8   4      212.11      276.03    116.95 o 
  -9   8   4        2.42        0.00     94.91 o 
  -8   8   4      181.43      235.77     83.31 o 
  -7   8   4        8.52      107.44     80.75 o 
  -6   8   4      139.14      174.25     83.43 o 
  -5   8   4      428.32      281.01     86.01 o 
  -4   8   4        1.26        0.00     97.18 o 
  -3   8   4       82.36      193.67    109.59 o 
  -2   8   4      875.37     1106.60     85.53 o 
  -1   8   4     1112.13     1295.53     94.80 o 
   0   8   4      491.07      473.07    102.73 o 
   1   8   4      986.38     1130.04     98.78 o 
   2   8   4        1.70        0.00     76.78 o 
   3   8   4      596.25      707.69     89.11 o 
   4   8   4      111.23      214.82     89.93 o 
   5   8   4      267.22      308.03    105.19 o 
   6   8   4       70.55       17.28    101.21 o 
   7   8   4      132.31      117.55     82.43 o 
   8   8   4       19.79      146.32     83.98 o 
   9   8   4        6.65      162.62     82.24 o 
  10   8   4        9.81        0.00    108.18 o 
 -11   9   4       39.84      242.11    109.00 o 
 -10   9   4     1100.08      940.19    124.01 o 
  -9   9   4       12.89        0.00     82.70 o 
  -8   9   4     1023.00     1105.97     86.20 o 
  -7   9   4      767.64      848.23     93.26 o 
  -6   9   4      297.34      215.51     85.04 o 
  -5   9   4      607.01      658.92    112.13 o 
  -4   9   4     1042.36     1141.88    110.25 o 
  -3   9   4     2888.72     2867.90     90.33 o 
  -2   9   4     1326.62     1179.06    103.35 o 
  -1   9   4     1743.18     1866.82     96.31 o 
   0   9   4      145.99      152.63     89.89 o 
   1   9   4     4805.89     4749.69    121.59 o 
   2   9   4      664.61      574.58    103.21 o 
   3   9   4      453.76      578.39    103.60 o 
   4   9   4      741.97      783.80     80.63 o 
   5   9   4      958.33      690.08    130.30 o 
   6   9   4      622.25      968.34    232.38 o 
   7   9   4      928.10      980.19    163.36 o 
   8   9   4     1382.32     1047.52    101.36 o 
   9   9   4       38.83       64.12    103.69 o 
  10   9   4      631.18      820.00    100.85 o 
 -10  10   4      242.25      202.93     94.32 o 
  -9  10   4     1692.60     1578.58    126.95 o 
  -8  10   4      291.92      440.88     99.82 o 
  -7  10   4       74.83        8.67     84.13 o 
  -6  10   4       18.39        0.00     97.56 o 
  -5  10   4       35.84      221.63    186.72 o 
  -4  10   4      234.87      375.42     94.33 o 
  -3  10   4       10.41      226.51    103.16 o 
  -2  10   4      392.27      499.75    111.80 o 
  -1  10   4       51.90      130.51    100.72 o 
   0  10   4      439.53      451.68     81.48 o 
   1  10   4       31.29       26.51     79.12 o 
   2  10   4      907.11      953.17    104.41 o 
   3  10   4      158.94      213.28     82.27 o 
   4  10   4      842.29      873.21    104.38 o 
   5  10   4      122.01      176.22     88.57 o 
   6  10   4      626.80      621.56     95.15 o 
   7  10   4     1128.27      972.21    134.13 o 
   8  10   4      338.39      521.43     74.29 o 
   9  10   4      357.26      421.89     85.74 o 
 -10  11   4      190.94      222.39    109.61 o 
  -9  11   4        2.28        0.00    102.51 o 
  -8  11   4      137.36      155.94    105.59 o 
  -7  11   4       15.71      286.14     93.89 o 
  -6  11   4        3.45      187.45     86.48 o 
  -5  11   4        1.85       26.23     89.91 o 
  -4  11   4      153.86        0.00    139.93 o 
  -3  11   4      229.05      148.73     80.15 o 
  -2  11   4        6.69       97.24     95.09 o 
  -1  11   4       74.18      212.89     89.75 o 
   0  11   4      240.33      401.54     79.89 o 
   1  11   4       44.97       21.39     73.27 o 
   2  11   4      803.26      876.85    105.67 o 
   3  11   4      406.07      394.88     90.44 o 
   4  11   4      163.59      143.13    124.04 o 
   5  11   4      176.06      184.47     91.55 o 
   6  11   4       47.08        0.00     95.13 o 
   7  11   4       14.50      156.85    182.95 o 
   8  11   4       37.80      374.83    144.98 o 
   9  11   4        0.42        2.27     96.30 o 
  -9  12   4      832.63      789.89    106.93 o 
  -8  12   4       53.94       37.04     82.19 o 
  -7  12   4      310.81      421.63    101.33 o 
  -6  12   4     1463.42     1447.74     86.97 o 
  -5  12   4      530.53      739.43     95.00 o 
  -4  12   4      296.05      299.59     94.74 o 
  -3  12   4      543.49      464.29     92.33 o 
  -2  12   4      497.82      581.95    156.44 o 
  -1  12   4      120.29      123.66    104.54 o 
   0  12   4     1122.99     1134.93    118.85 o 
   1  12   4       14.75       92.38     79.61 o 
   2  12   4     1202.34     1173.94     91.77 o 
   3  12   4      355.78      366.19     91.25 o 
   4  12   4      988.50     1055.55    100.55 o 
   5  12   4       36.42      173.92     96.12 o 
   6  12   4      934.66      980.95    101.69 o 
   7  12   4      539.48      577.02    117.70 o 
   8  12   4      249.13      650.44    124.56 o 
  -9  13   4      216.91      141.51    114.94 o 
  -8  13   4      348.64      614.23    173.81 o 
  -7  13   4      834.93      969.90    107.03 o 
  -6  13   4      109.90        5.24     87.44 o 
  -5  13   4      238.90      169.49    114.34 o 
  -4  13   4      322.69      386.71    107.91 o 
  -3  13   4     1095.06      946.44     95.46 o 
  -2  13   4        5.58       42.21     90.00 o 
  -1  13   4     1090.60     1006.73     92.50 o 
   0  13   4      496.32      604.72     81.80 o 
   1  13   4      666.73      677.31     69.90 o 
   2  13   4      162.91      183.53    106.39 o 
   3  13   4     1450.20     1359.64     86.78 o 
   4  13   4       84.50      175.55     95.20 o 
   5  13   4      417.23      563.70     98.50 o 
   6  13   4      328.57      352.53    225.45 o 
   7  13   4      185.26      432.86     91.49 o 
  -8  14   4        5.36        0.00    108.64 o 
  -7  14   4       17.96       47.45     82.20 o 
  -6  14   4      109.60      225.13     91.61 o 
  -5  14   4       23.78        0.00     98.79 o 
  -4  14   4       18.03        0.00     83.45 o 
  -3  14   4        9.51       15.86    109.89 o 
  -2  14   4        6.49      123.60     82.95 o 
  -1  14   4       78.63       95.11    106.25 o 
   0  14   4       59.47       81.43     81.91 o 
   1  14   4       77.81      212.90     84.37 o 
   2  14   4      134.80      236.73     92.34 o 
   3  14   4       67.31      272.58    123.20 o 
   4  14   4      126.54      236.45     87.89 o 
   5  14   4      377.21      410.03    116.93 o 
   6  14   4        4.46       89.61     94.30 o 
   7  14   4        9.29       58.28     98.51 o 
  -7  15   4      532.66      560.34     90.12 o 
  -6  15   4      275.74      337.68    106.30 o 
  -5  15   4      685.08      767.30    114.47 o 
  -4  15   4       52.82       55.94     97.75 o 
  -3  15   4      904.04     1043.74    221.90 o 
  -2  15   4       44.78       12.46    159.13 o 
  -1  15   4     3322.52     3163.77    101.59 o 
   0  15   4        7.03      125.93     95.74 o 
   1  15   4     1329.85     1332.36     89.73 o 
   2  15   4      142.33      165.74     99.73 o 
   3  15   4     1707.88     1648.53    104.57 o 
   4  15   4      159.74      105.72    154.61 o 
   5  15   4      549.00      835.34    278.50 o 
   6  15   4      164.83      320.73    125.59 o 
  -6  16   4      322.40      293.08    123.25 o 
  -5  16   4      251.01      351.52    106.08 o 
  -4  16   4      809.06     1148.25    239.34 o 
  -3  16   4      578.90      635.04    116.22 o 
  -2  16   4     1924.43     1858.04    403.94 o 
  -1  16   4      170.81      279.16     88.82 o 
   0  16   4     1822.57     1836.71     91.29 o 
   1  16   4       39.38       61.77    101.57 o 
   2  16   4      647.07      666.07    104.72 o 
   3  16   4       79.72       95.25    104.32 o 
   4  16   4      150.19      259.62    156.63 o 
   5  16   4       68.34      218.77    109.90 o 
  -5  17   4       55.33       90.30    132.25 o 
  -4  17   4       56.57      160.65    104.40 o 
  -3  17   4        0.49        1.30     95.24 o 
  -2  17   4        5.72        0.00     95.34 o 
  -1  17   4       12.84       70.34    118.30 o 
   0  17   4       25.24      179.69     84.11 o 
   1  17   4      128.44      147.81     92.62 o 
   2  17   4       16.67      211.34    106.26 o 
   3  17   4        2.71      106.66    102.26 o 
   4  17   4       14.68       88.33    126.41 o 
  -2  18   4      372.15      479.35    108.89 o 
  -1  18   4        5.96       69.26    108.70 o 
   0  18   4      379.74      464.75     97.46 o 
   1  18   4        0.31      170.50     89.46 o 
 -12   1   5      114.36      161.92    109.52 o 
 -11   1   5      558.06      597.80    101.55 o 
 -10   1   5      805.12      889.43     87.65 o 
  -9   1   5      558.59      497.15     85.15 o 
  -8   1   5      621.48      597.57     92.60 o 
  -7   1   5       14.87       38.91     87.56 o 
  -6   1   5      124.59      207.11     78.54 o 
  -5   1   5     2976.48     2877.53     96.30 o 
  -4   1   5       18.98       67.68     86.45 o 
  -3   1   5      129.13       77.84     90.92 o 
  -2   1   5     1266.12     1146.23    107.13 o 
  -1   1   5     3665.86     3550.89    825.72 o 
   0   1   5     2333.90     2390.23    141.23 o 
   1   1   5     2331.25     2296.50    129.81 o 
   2   1   5     5799.63     5937.95    191.61 o 
   3   1   5      574.07      585.75    101.00 o 
   4   1   5     1702.61     1542.38    104.62 o 
   5   1   5      433.05      342.05     99.18 o 
   6   1   5     8117.10     7855.24    338.26 o 
   7   1   5       44.89        0.00     99.04 o 
   8   1   5     1334.58     1080.45    132.51 o 
   9   1   5       17.41      159.47    146.34 o 
  10   1   5      644.87      910.25    155.85 o 
 -12   2   5      148.74       74.57    107.86 o 
 -11   2   5       60.85       46.70     90.99 o 
 -10   2   5     2358.05     2284.82     99.90 o 
  -9   2   5       59.77       31.06     83.90 o 
  -8   2   5     3253.45     3144.40     89.11 o 
  -7   2   5       30.57      109.31     91.50 o 
  -6   2   5     2279.75     2216.93     85.34 o 
  -5   2   5      121.82      134.08     87.48 o 
  -4   2   5     3878.98     3722.13    100.48 o 
  -3   2   5      468.52      550.45    100.83 o 
  -2   2   5     1228.95     1316.05    101.28 o 
  -1   2   5      987.85     1001.71     92.83 o 
   0   2   5     6573.94     6638.97    164.64 o 
   1   2   5     1678.97     1736.59    125.72 o 
   2   2   5      914.84      704.24    259.61 o 
   3   2   5      567.51      468.79    121.64 o 
   4   2   5      619.48      655.46    101.23 o 
   5   2   5     3082.13     3047.95    131.98 o 
   6   2   5      284.96      355.57    104.56 o 
   7   2   5     1288.79     1284.61    129.71 o 
   8   2   5      886.62     1008.98    211.30 o 
   9   2   5      250.53      135.08    110.55 o 
  10   2   5       14.47      214.72    116.79 o 
 -12   3   5        5.53       72.07    108.43 o 
 -11   3   5       48.37       87.41    189.38 o 
 -10   3   5        0.18       42.10     96.68 o 
  -9   3   5      287.74      284.29    108.99 o 
  -8   3   5       49.46      138.52     90.71 o 
  -7   3   5        5.87       48.62     81.01 o 
  -6   3   5      637.55      584.60     94.37 o 
  -5   3   5      318.86      264.53     97.18 o 
  -4   3   5      868.34      859.21     96.76 o 
  -3   3   5      764.84      851.58    123.10 o 
  -2   3   5     1135.35     1181.91    125.37 o 
  -1   3   5        0.12       18.14     72.61 o 
   0   3   5      268.36      498.56    168.98 o 
   1   3   5      110.62       66.35    261.99 o 
   2   3   5        2.97      159.41    120.57 o 
   3   3   5     2743.75     2771.29    129.99 o 
   4   3   5     1026.56     1059.13    133.01 o 
   5   3   5        0.04       16.31    101.41 o 
   6   3   5       44.24      161.52    100.61 o 
   7   3   5        4.26        0.00    127.75 o 
   8   3   5      510.33      531.73    130.59 o 
   9   3   5      337.34      217.45    191.40 o 
  10   3   5       48.03       61.09    101.10 o 
 -12   4   5      391.19      434.80     98.86 o 
 -11   4   5      287.72      297.90    120.09 o 
 -10   4   5      375.99      286.12    113.18 o 
  -9   4   5      632.77      762.41    109.00 o 
  -8   4   5      661.07      550.04    104.92 o 
  -7   4   5      129.41      270.21    104.79 o 
  -6   4   5     3579.49     3510.22    118.95 o 
  -5   4   5     2003.52     2233.05    142.96 o 
  -4   4   5     4820.05     5028.16    239.51 o 
  -3   4   5     1557.79     1601.40    130.55 o 
  -2   4   5     1030.15      963.74    122.24 o 
  -1   4   5      577.37      473.68     84.80 o 
   0   4   5     2278.38     2324.79     92.81 o 
   1   4   5     1691.19     1661.65    178.38 o 
   2   4   5        6.60       34.02    100.51 o 
   3   4   5      991.87      789.00    163.76 o 
   4   4   5       87.80        7.65     97.24 o 
   5   4   5     3585.69     3542.79    127.61 o 
   6   4   5      150.15       79.69    125.55 o 
   7   4   5      370.25      301.05    105.19 o 
   8   4   5       77.10      289.72    132.59 o 
   9   4   5      310.62      567.23    138.28 o 
  10   4   5      196.48       98.21    119.80 o 
 -11   5   5      259.06      378.08    119.13 o 
 -10   5   5      729.48      660.89    115.81 o 
  -9   5   5      564.59      596.01    131.49 o 
  -8   5   5      270.29      245.77    111.35 o 
  -7   5   5     2389.20     2344.37     97.54 o 
  -6   5   5        9.18       29.29     96.47 o 
  -5   5   5    13625.00    13098.11    165.21 o 
  -4   5   5      399.13      415.48     90.65 o 
  -3   5   5     2079.38     1993.85    154.92 o 
  -2   5   5       41.61        6.64    123.30 o 
  -1   5   5       65.33       79.11    107.08 o 
   0   5   5     1466.70     1525.22     81.41 o 
   1   5   5     1079.42     1032.70    104.69 o 
   2   5   5     1172.83     1318.77     88.41 o 
   3   5   5     1276.68     1291.92     80.55 o 
   4   5   5     2011.51     2080.13    106.59 o 
   5   5   5      314.48      416.19     88.30 o 
   6   5   5     1798.54     1537.54    105.16 o 
   7   5   5     1319.85     1202.28     92.17 o 
   8   5   5       77.45       53.43     83.77 o 
   9   5   5       69.16      396.36    147.53 o 
  10   5   5      459.88      711.87    331.03 o 
 -11   6   5      120.91      487.39    432.46 o 
 -10   6   5       82.53      218.04    112.72 o 
  -9   6   5       38.75      118.25     96.30 o 
  -8   6   5       70.19      211.77     94.37 o 
  -7   6   5      446.44      312.34     95.89 o 
  -6   6   5      422.10      412.46     91.67 o 
  -5   6   5      159.42      286.28     95.43 o 
  -4   6   5      321.41      238.38     97.46 o 
  -3   6   5     1114.27     1023.31    125.81 o 
  -2   6   5     1288.78     1337.52     90.11 o 
  -1   6   5     4115.82     4226.75    220.28 o 
   0   6   5      419.88      514.65     82.03 o 
   1   6   5        3.42       59.71    133.45 o 
   2   6   5      122.61      105.20    101.16 o 
   3   6   5      298.59      312.82     78.51 o 
   4   6   5      326.22      356.72    101.68 o 
   5   6   5      616.35      696.94     80.48 o 
   6   6   5       27.04       43.06     67.65 o 
   7   6   5        0.64        0.00     98.74 o 
   8   6   5        5.76      112.23    110.31 o 
   9   6   5       86.72      197.57     98.47 o 
  10   6   5        3.46      109.92    124.27 o 
 -11   7   5     1213.85     1215.67    112.67 o 
 -10   7   5        3.27       72.19    100.78 o 
  -9   7   5      584.67      509.38    116.98 o 
  -8   7   5       51.94       28.17     79.16 o 
  -7   7   5     1730.24     1692.54     91.40 o 
  -6   7   5        2.39       37.63     79.98 o 
  -5   7   5     1491.24     1470.81    122.07 o 
  -4   7   5        0.97        0.00    124.89 o 
  -3   7   5     1413.52     1365.63    106.36 o 
  -2   7   5     1849.49     1804.05     94.78 o 
  -1   7   5     3618.98     3656.54     97.10 o 
   0   7   5     4171.48     4040.98     91.03 o 
   1   7   5     2421.88     2396.83    129.46 o 
   2   7   5      184.11      382.31    124.36 o 
   3   7   5       19.63      101.49     88.08 o 
   4   7   5      646.81      782.99     90.35 o 
   5   7   5       89.52       34.60    102.98 o 
   6   7   5     1149.79     1328.99    106.39 o 
   7   7   5      176.16      279.10     92.05 o 
   8   7   5     2600.18     2331.92    313.58 o 
   9   7   5       40.36      259.46    107.03 o 
  10   7   5      551.47      592.41     89.81 o 
 -11   8   5       98.00       77.53    148.49 o 
 -10   8   5     1160.87     1187.88     94.91 o 
  -9   8   5        4.88       46.62     87.46 o 
  -8   8   5      678.84      597.21     87.01 o 
  -7   8   5      410.89      384.32     88.55 o 
  -6   8   5     1018.14     1067.49    105.70 o 
  -5   8   5       13.28        0.00    109.48 o 
  -4   8   5     4254.56     3981.82    243.28 o 
  -3   8   5      603.13      414.35    101.95 o 
  -2   8   5     2322.31     2383.54    103.82 o 
  -1   8   5     3296.28     3217.77     93.16 o 
   0   8   5     2651.51     2770.30    108.33 o 
   1   8   5     2545.77     2195.63    573.63 o 
   2   8   5      994.66     1057.94     90.36 o 
   3   8   5      326.86      399.48    115.89 o 
   4   8   5      165.47      294.55     88.63 o 
   5   8   5     2685.07     2385.10     87.42 o 
   6   8   5       98.21        0.00     81.98 o 
   7   8   5     1018.10      912.63    117.17 o 
   8   8   5       20.07       87.81     74.18 o 
   9   8   5     1464.03     1488.26    142.78 o 
 -10   9   5      107.72      127.42     96.68 o 
  -9   9   5      672.77      788.71     93.72 o 
  -8   9   5      159.23      224.39     91.42 o 
  -7   9   5      159.24      123.55     79.42 o 
  -6   9   5      433.28      377.87    102.57 o 
  -5   9   5        1.14        0.00     79.02 o 
  -4   9   5      402.32      421.53     84.33 o 
  -3   9   5      512.04      608.53    134.37 o 
  -2   9   5       13.43       29.61     94.83 o 
  -1   9   5      535.40      533.76     98.38 o 
   0   9   5        0.58       64.47     88.06 o 
   1   9   5       59.01       77.39     85.26 o 
   2   9   5      331.20      520.23    103.94 o 
   3   9   5        0.38       40.05     90.49 o 
   4   9   5        5.83        0.00     88.87 o 
   5   9   5       21.38        0.00     90.75 o 
   6   9   5      350.85      412.94    111.80 o 
   7   9   5      171.13      155.35     78.90 o 
   8   9   5      166.39      249.98     77.37 o 
   9   9   5       82.57        0.00     94.01 o 
 -10  10   5       21.83       48.20    132.24 o 
  -9  10   5      481.06      536.58     92.47 o 
  -8  10   5      485.06      590.58     91.72 o 
  -7  10   5       49.11      142.09     91.04 o 
  -6  10   5     2062.86     1923.27     94.81 o 
  -5  10   5      875.06     1027.82    107.59 o 
  -4  10   5     2812.03     2718.84     88.78 o 
  -3  10   5      230.82      346.72    156.29 o 
  -2  10   5      430.10      401.67    102.10 o 
  -1  10   5      368.76      378.25     99.00 o 
   0  10   5      339.75      492.43     80.42 o 
   1  10   5       79.65        0.00     97.51 o 
   2  10   5     3902.10     3608.28    135.16 o 
   3  10   5     2038.55     2191.78    152.60 o 
   4  10   5        5.66        0.00     80.28 o 
   5  10   5     2054.75     2127.39     88.28 o 
   6  10   5      120.32      179.51    109.48 o 
   7  10   5      483.46      448.05     99.22 o 
   8  10   5       90.93      214.19    126.80 o 
  -9  11   5      267.57      517.52     98.23 o 
  -8  11   5      351.39      414.70    112.56 o 
  -7  11   5     1811.57     1954.38     95.84 o 
  -6  11   5      196.44      128.03     94.40 o 
  -5  11   5     1158.74     1180.00     91.01 o 
  -4  11   5      535.01      644.32    103.15 o 
  -3  11   5      505.08      493.54     93.84 o 
  -2  11   5     2065.76     2036.10     91.82 o 
  -1  11   5      232.00      442.39     76.83 o 
   0  11   5      265.24      495.89    133.32 o 
   1  11   5      389.14      389.10     74.19 o 
   2  11   5     3643.70     3609.70    100.66 o 
   3  11   5     1585.71     1670.05     94.48 o 
   4  11   5     5598.61     5445.75    104.15 o 
   5  11   5      341.99      433.54    108.76 o 
   6  11   5     1534.73     1714.92    140.55 o 
   7  11   5        0.01      102.37    118.55 o 
   8  11   5      522.49      582.14    133.51 o 
  -9  12   5        6.77      129.01     90.79 o 
  -8  12   5      115.09      231.32    109.15 o 
  -7  12   5        0.12        0.00     96.53 o 
  -6  12   5      575.64      826.98    147.33 o 
  -5  12   5       50.69      135.60     89.87 o 
  -4  12   5      545.56      489.62    104.03 o 
  -3  12   5      532.55      495.71     96.88 o 
  -2  12   5      984.72      972.91     86.60 o 
  -1  12   5      192.50      134.68     95.87 o 
   0  12   5       44.88      119.56     81.47 o 
   1  12   5      118.48      148.57    119.14 o 
   2  12   5       60.79      156.01    167.80 o 
   3  12   5      581.70      526.90     84.46 o 
   4  12   5      449.23      581.49    123.98 o 
   5  12   5       81.84       17.28    110.88 o 
   6  12   5       23.34      147.58     98.70 o 
   7  12   5       37.29      183.91     92.39 o 
  -8  13   5       13.86      150.00    112.29 o 
  -7  13   5      320.95      521.39     87.80 o 
  -6  13   5       14.28       52.88     96.52 o 
  -5  13   5      112.03      111.28     92.00 o 
  -4  13   5       37.81      285.12    114.58 o 
  -3  13   5      786.84      792.91    184.67 o 
  -2  13   5     1140.76     1077.49    106.17 o 
  -1  13   5     1141.12     1129.51     85.11 o 
   0  13   5      138.86      329.14     91.69 o 
   1  13   5      122.65      229.55     75.49 o 
   2  13   5      298.22      204.32     94.29 o 
   3  13   5       20.64       36.76    138.79 o 
   4  13   5      956.45      881.74     89.69 o 
   5  13   5       33.00      113.10    115.12 o 
   6  13   5      180.30      160.85     99.26 o 
   7  13   5       23.50        0.00    109.88 o 
  -7  14   5       22.89       13.08    102.49 o 
  -6  14   5     1271.11     1156.64    100.23 o 
  -5  14   5        2.04        0.00     92.84 o 
  -4  14   5      994.12      916.57     92.11 o 
  -3  14   5      113.96      220.46     94.64 o 
  -2  14   5     1550.88     1572.57     99.70 o 
  -1  14   5      392.71      563.49     94.42 o 
   0  14   5      773.76      813.07    101.80 o 
   1  14   5      354.11      398.88     80.26 o 
   2  14   5      934.64     1071.90    262.32 o 
   3  14   5     1435.26     1292.99    117.56 o 
   4  14   5      176.68      366.35     83.86 o 
   5  14   5      531.61      546.16    155.06 o 
   6  14   5       14.92       61.73    143.11 o 
  -6  15   5       14.22      119.84    133.24 o 
  -5  15   5      249.68      236.30    102.83 o 
  -4  15   5       23.28      122.47    104.17 o 
  -3  15   5      727.24      885.99    146.81 o 
  -2  15   5      305.06      230.03    103.68 o 
  -1  15   5       61.61      275.85    194.66 o 
   0  15   5      140.80      286.21     98.14 o 
   1  15   5       84.69      245.07     99.47 o 
   2  15   5        5.27       88.94     97.06 o 
   3  15   5      111.65       44.29     93.11 o 
   4  15   5        6.73       13.87    105.93 o 
   5  15   5        2.47       27.29    107.04 o 
  -5  16   5        0.20      118.39    139.55 o 
  -4  16   5      268.84      336.89    130.07 o 
  -3  16   5       20.06       51.07    102.05 o 
  -2  16   5      209.15      252.99     84.52 o 
  -1  16   5      354.55      363.18    117.81 o 
   0  16   5      100.18      189.65     92.43 o 
   1  16   5      173.19      351.88     92.43 o 
   2  16   5       32.07        0.00    121.76 o 
   3  16   5      169.06      215.87    184.12 o 
   4  16   5       29.25      147.81    125.90 o 
  -4  17   5       51.48       73.08    168.94 o 
  -3  17   5      749.19      921.52    108.96 o 
  -2  17   5      295.28      549.35    174.37 o 
  -1  17   5      792.27      991.93    159.50 o 
   0  17   5      465.47      311.20    110.42 o 
   1  17   5      161.39      227.81    109.30 o 
   2  17   5      364.63      392.08    125.07 o 
 -12   0   6      773.55      866.17    159.93 o 
 -11   0   6      240.46      369.26    116.67 o 
 -10   0   6     1796.19     2001.79    192.18 o 
  -9   0   6      446.03      575.18    157.40 o 
  -8   0   6      194.99      223.88    126.12 o 
  -7   0   6     2488.40     2449.71    166.03 o 
  -6   0   6      383.89      384.81    126.37 o 
  -5   0   6     1809.82     1590.77    135.93 o 
  -4   0   6      415.91      361.66    129.31 o 
  -3   0   6     8093.15     7996.10    171.92 o 
  -2   0   6      164.32      282.14    174.87 o 
  -1   0   6    24199.03    24470.28    302.09 o 
   0   0   6      109.66      142.42    175.59 o 
   1   0   6    12998.90    13703.94    236.67 o 
   2   0   6       72.60        5.48    173.32 o 
   3   0   6     2778.53     2855.75    139.42 o 
   4   0   6     3276.01     2889.55    188.92 o 
   5   0   6     4461.22     4095.33    193.26 o 
   6   0   6     1050.72     1235.44    132.39 o 
   7   0   6     5651.30     5339.35    201.22 o 
   8   0   6       16.64      271.81    191.40 o 
   9   0   6      182.60      363.07    199.36 o 
  10   0   6      708.74      914.23    222.20 o 
 -12   1   6       28.53       30.21    110.58 o 
 -11   1   6      392.94      481.11    103.12 o 
 -10   1   6     1334.25     1336.44    111.20 o 
  -9   1   6      258.45      370.85     94.83 o 
  -8   1   6      774.12      802.11     94.50 o 
  -7   1   6      258.18      303.22     91.19 o 
  -6   1   6     2096.82     2074.22    102.80 o 
  -5   1   6     1008.13      977.32    106.16 o 
  -4   1   6     1344.56     1332.89    100.29 o 
  -3   1   6      737.46      785.35     95.03 o 
  -2   1   6     1386.20     1410.16    112.14 o 
  -1   1   6        9.07       52.21    124.19 o 
   0   1   6     3857.92     3783.00    139.49 o 
   1   1   6       28.28      115.55     84.29 o 
   2   1   6     6291.06     6333.60    206.39 o 
   3   1   6      676.10      970.99    125.76 o 
   4   1   6     1399.79     1335.79    127.57 o 
   5   1   6      117.58      286.09     88.01 o 
   6   1   6      327.21      317.74     92.38 o 
   7   1   6      347.95      308.02    107.06 o 
   8   1   6      317.94      476.18    181.64 o 
   9   1   6      815.89      891.73    430.81 o 
  10   1   6      119.31      193.07    295.58 o 
 -11   2   6        2.86       88.08    120.58 o 
 -10   2   6       51.48       43.42     88.45 o 
  -9   2   6       31.32       66.71     91.75 o 
  -8   2   6      339.46      378.48     83.00 o 
  -7   2   6      570.71      646.10     95.59 o 
  -6   2   6      424.94      484.32     94.13 o 
  -5   2   6      244.54      197.73     86.26 o 
  -4   2   6      452.15      419.15    101.69 o 
  -3   2   6       51.06       73.84    107.71 o 
  -2   2   6      398.52      487.88    110.60 o 
  -1   2   6       45.99      140.37    112.36 o 
   0   2   6      753.99      880.46    127.98 o 
   1   2   6     3919.52     3760.90    124.28 o 
   2   2   6      266.55      323.05    177.04 o 
   3   2   6      766.25      463.68    229.38 o 
   4   2   6      330.55      269.22    103.63 o 
   5   2   6      183.91      135.35    104.37 o 
   6   2   6      155.93        0.00    199.00 o 
   7   2   6       46.71       31.14    250.98 o 
   8   2   6      269.22      418.99    136.37 o 
   9   2   6      189.89       82.79    143.04 o 
  10   2   6      393.02      483.39    122.90 o 
 -11   3   6     1059.42     1082.47    110.84 o 
 -10   3   6       77.53      202.97    115.13 o 
  -9   3   6     3145.85     2947.56    109.24 o 
  -8   3   6      339.66      272.03    105.95 o 
  -7   3   6      205.06      170.00    100.29 o 
  -6   3   6     1844.55     1813.22     94.72 o 
  -5   3   6     2198.07     2095.71    111.22 o 
  -4   3   6     3711.64     3847.08    133.98 o 
  -3   3   6     1310.31     1337.85    106.06 o 
  -2   3   6     2205.92     2188.92    114.60 o 
  -1   3   6        1.24       76.90     94.89 o 
   0   3   6     4781.83     4825.73    145.68 o 
   1   3   6      228.04      336.77    118.06 o 
   2   3   6     3410.07     3462.61    241.22 o 
   3   3   6     1391.44     1146.73    330.98 o 
   4   3   6     1917.73     1218.33    817.70 o 
   5   3   6     1023.08     1202.83    213.83 o 
   6   3   6     1562.11     1396.46    106.45 o 
   7   3   6     1937.69     1913.27    111.01 o 
   8   3   6      275.42      442.59    111.54 o 
   9   3   6      896.12      971.92    336.35 o 
  10   3   6      194.67      216.55    384.05 o 
 -11   4   6       11.22      125.80    105.69 o 
 -10   4   6      630.12      738.18    123.25 o 
  -9   4   6      460.77      561.41    113.11 o 
  -8   4   6     1535.96     1522.83    168.33 o 
  -7   4   6      344.29      433.40    106.71 o 
  -6   4   6      927.44     1052.40    115.88 o 
  -5   4   6     1474.20     1419.93    129.47 o 
  -4   4   6      362.82      301.56    130.15 o 
  -3   4   6     4449.54     4288.06    135.13 o 
  -2   4   6      190.21      285.42    105.74 o 
  -1   4   6     1371.36     1142.55    104.60 o 
   0   4   6       85.71      135.82    125.42 o 
   1   4   6     2072.97     2047.25    142.11 o 
   2   4   6      663.31      726.41    101.21 o 
   3   4   6      619.24      628.77    125.89 o 
   4   4   6       36.19        0.00    123.91 o 
   5   4   6      759.20      749.56     91.85 o 
   6   4   6        2.44      126.22    101.71 o 
   7   4   6      508.80      665.30    110.69 o 
   8   4   6     1222.03     1271.47    139.19 o 
   9   4   6      231.70      367.67    219.72 o 
  10   4   6      453.62      604.75    154.35 o 
 -11   5   6       71.97       51.46    124.62 o 
 -10   5   6       14.93      264.00    125.78 o 
  -9   5   6      727.77      725.64    161.65 o 
  -8   5   6      179.06      183.27    113.75 o 
  -7   5   6       88.53      213.50     96.02 o 
  -6   5   6       35.12       63.55     94.50 o 
  -5   5   6      639.81      775.78    127.96 o 
  -4   5   6      400.73      457.31    128.26 o 
  -3   5   6       64.49      181.55    129.81 o 
  -2   5   6      668.52      765.34    129.84 o 
  -1   5   6      167.31      276.25     92.04 o 
   0   5   6      573.89      693.65    111.00 o 
   1   5   6       77.33       21.81    171.56 o 
   2   5   6       59.14      166.41    163.81 o 
   3   5   6      114.11      169.76    228.66 o 
   4   5   6       79.43      248.87    101.42 o 
   5   5   6      363.08      299.58    103.57 o 
   6   5   6       12.98       30.71     78.34 o 
   7   5   6       44.04      149.28     93.89 o 
   8   5   6       13.74        0.00    202.51 o 
   9   5   6       68.12      267.03    144.28 o 
 -11   6   6       71.53       44.03    135.76 o 
 -10   6   6     1368.30     1617.72    126.93 o 
  -9   6   6     1113.28      992.35    101.04 o 
  -8   6   6      998.29      952.48     99.05 o 
  -7   6   6      795.29      745.47    107.87 o 
  -6   6   6      638.24      588.88    121.28 o 
  -5   6   6     1911.39     1863.26    138.75 o 
  -4   6   6     1370.13     1294.05    134.50 o 
  -3   6   6     3461.66     3343.02    202.82 o 
  -2   6   6     1162.72      991.68    130.74 o 
  -1   6   6      633.56      404.56     93.87 o 
   0   6   6      196.56      367.17    106.89 o 
   1   6   6     3194.80     3153.92    185.93 o 
   2   6   6      324.41      356.86    101.32 o 
   3   6   6      291.88      176.33    128.47 o 
   4   6   6      241.45      259.95    101.95 o 
   5   6   6     1448.43     1281.86     96.71 o 
   6   6   6      659.63      611.22    142.38 o 
   7   6   6      256.31      408.77    108.99 o 
   8   6   6      979.13      849.28    218.25 o 
   9   6   6      123.10      555.89    227.18 o 
 -11   7   6      460.21      509.38    112.62 o 
 -10   7   6       78.97        0.00    126.60 o 
  -9   7   6     1017.67      977.09     96.28 o 
  -8   7   6      178.68      214.27     85.00 o 
  -7   7   6        5.63      100.77    111.33 o 
  -6   7   6       17.16      216.86    123.83 o 
  -5   7   6      239.52      263.75    107.06 o 
  -4   7   6      511.90      356.66    108.96 o 
  -3   7   6        6.49        0.00     90.42 o 
  -2   7   6       66.83      180.13    103.25 o 
  -1   7   6        6.77      179.28     94.03 o 
   0   7   6     2511.55     2155.85    446.64 o 
   1   7   6      299.01      243.49    101.91 o 
   2   7   6      147.69      130.57     88.59 o 
   3   7   6      529.85      384.92     90.17 o 
   4   7   6       82.32       64.14    102.73 o 
   5   7   6        5.43       51.15    105.64 o 
   6   7   6      816.37      896.20    157.16 o 
   7   7   6      417.56      462.48     86.48 o 
   8   7   6      112.25      237.17    124.69 o 
   9   7   6      113.57      149.32    138.20 o 
 -10   8   6      151.64      279.51    116.78 o 
  -9   8   6        0.15      196.76    109.99 o 
  -8   8   6      512.56      766.88    160.37 o 
  -7   8   6       40.03       57.85     89.83 o 
  -6   8   6       41.47       52.19    156.52 o 
  -5   8   6      498.63      675.58    129.50 o 
  -4   8   6      273.83      169.23    109.08 o 
  -3   8   6      207.80      294.51    130.04 o 
  -2   8   6       46.91        0.00    124.26 o 
  -1   8   6      153.48      162.23    114.04 o 
   0   8   6     1728.69     1565.26     81.75 o 
   1   8   6        3.00        0.00    122.97 o 
   2   8   6      128.56      213.17     87.87 o 
   3   8   6      445.29      394.06     90.26 o 
   4   8   6       28.71      119.00     80.82 o 
   5   8   6      357.47      374.58     91.96 o 
   6   8   6       17.78      206.22    178.01 o 
   7   8   6      100.64      225.90     98.71 o 
   8   8   6      261.70      495.03     77.39 o 
   9   8   6      183.23      329.01    137.09 o 
 -10   9   6      198.88      302.64    120.31 o 
  -9   9   6      259.57      361.20    100.79 o 
  -8   9   6      411.88      466.57     99.67 o 
  -7   9   6      253.66      356.27    108.03 o 
  -6   9   6     1953.74     1767.99    159.88 o 
  -5   9   6      608.22      468.12    105.41 o 
  -4   9   6     1576.05     1684.46    120.82 o 
  -3   9   6      355.16      675.21    187.94 o 
  -2   9   6     2107.68     2100.83    132.49 o 
  -1   9   6       95.77        0.00     80.63 o 
   0   9   6     6558.70     5308.38    917.67 o 
   1   9   6      146.97      229.07    102.64 o 
   2   9   6     1546.00     1874.29    263.22 o 
   3   9   6      577.63      581.12     91.46 o 
   4   9   6     1178.16     1263.99     96.06 o 
   5   9   6      291.71      403.77    110.00 o 
   6   9   6     1069.73     1100.30     89.21 o 
   7   9   6      378.52      504.21    102.18 o 
   8   9   6      619.51      712.07    160.30 o 
  -9  10   6      735.05      968.66    105.30 o 
  -8  10   6      100.06      119.10    101.50 o 
  -7  10   6     1524.97     1566.32    234.45 o 
  -6  10   6      144.52      303.94    132.40 o 
  -5  10   6      252.05      583.34    107.24 o 
  -4  10   6       45.07      318.07    126.37 o 
  -3  10   6     1177.69     1132.77    132.29 o 
  -2  10   6      129.84      403.68    130.32 o 
  -1  10   6     3934.82     3846.59    108.83 o 
   0  10   6       53.51      117.95     93.49 o 
   1  10   6     4224.85     4012.08    223.65 o 
   2  10   6      755.02      851.84    106.37 o 
   3  10   6     1600.21     1444.21     94.50 o 
   4  10   6      127.73      207.84    146.47 o 
   5  10   6     1421.64     1233.59    119.02 o 
   6  10   6      358.35      476.25    105.07 o 
   7  10   6      697.24      621.50    104.79 o 
   8  10   6      228.98      401.06     87.43 o 
  -9  11   6        6.31       52.78    121.82 o 
  -8  11   6        0.94      310.85    107.39 o 
  -7  11   6        5.82       64.80    113.32 o 
  -6  11   6      250.76      380.08     97.45 o 
  -5  11   6       24.79      241.90     91.22 o 
  -4  11   6      153.27      117.82    132.96 o 
  -3  11   6      344.00      375.40    104.78 o 
  -2  11   6        5.98      230.77    117.83 o 
  -1  11   6      127.53      212.81     79.60 o 
   0  11   6      208.83      174.10     97.68 o 
   1  11   6      311.12      246.10     84.39 o 
   2  11   6      174.61      237.22     92.32 o 
   3  11   6        0.66        9.23    109.03 o 
   4  11   6      289.61      218.70    101.73 o 
   5  11   6      272.44      274.79    146.54 o 
   6  11   6       96.54      146.34    113.05 o 
   7  11   6        9.18      135.19    106.65 o 
  -8  12   6      587.10      611.77    113.42 o 
  -7  12   6      429.39      576.77    144.26 o 
  -6  12   6      492.28      286.80    151.05 o 
  -5  12   6      762.36      661.02    194.40 o 
  -4  12   6      119.16      570.89    135.39 o 
  -3  12   6     1255.76     1040.07    145.00 o 
  -2  12   6      239.50      186.29     99.15 o 
  -1  12   6     2533.90     2616.54    112.83 o 
   0  12   6       28.49       13.99     91.65 o 
   1  12   6     2422.26     2210.11    219.45 o 
   2  12   6       30.97        4.36    109.41 o 
   3  12   6     1925.50     1898.44    151.89 o 
   4  12   6      506.06      739.34    114.97 o 
   5  12   6      385.94      337.39    102.69 o 
   6  12   6      126.48      346.43    119.41 o 
   7  12   6      486.02      553.19    108.93 o 
  -8  13   6      262.27      362.14    142.26 o 
  -7  13   6      279.94      198.64    142.11 o 
  -6  13   6      720.21      575.03    183.29 o 
  -5  13   6       47.34       69.81    208.82 o 
  -4  13   6      275.85      470.16    112.91 o 
  -3  13   6      327.82      396.50    102.97 o 
  -2  13   6     1189.59     1041.51    110.31 o 
  -1  13   6      515.17      365.01    103.81 o 
   0  13   6      448.53      388.29     99.62 o 
   1  13   6       54.70      136.85    110.40 o 
   2  13   6      862.09      731.27    104.47 o 
   3  13   6      229.10      306.90     98.42 o 
   4  13   6      430.93      363.57    103.10 o 
   5  13   6      112.46      305.98    104.66 o 
   6  13   6      319.82      204.53    125.14 o 
  -7  14   6        1.56       45.24    323.07 o 
  -6  14   6       18.09      140.82    367.51 o 
  -5  14   6       24.33      247.24    118.65 o 
  -4  14   6       30.01      108.08    123.65 o 
  -3  14   6        9.74       14.16    105.91 o 
  -2  14   6      169.45      355.78    166.73 o 
  -1  14   6       92.79       99.76     81.89 o 
   0  14   6        0.89      110.44     86.64 o 
   1  14   6       29.25      189.79    120.20 o 
   2  14   6       29.23      136.29    126.46 o 
   3  14   6       56.94      238.72    116.98 o 
   4  14   6       15.45      104.59    133.44 o 
   5  14   6        2.11        0.00    126.35 o 
  -6  15   6       69.22      167.98    260.96 o 
  -5  15   6      217.22      325.17    136.85 o 
  -4  15   6        6.86       69.37    105.55 o 
  -3  15   6        9.56      118.91    106.10 o 
  -2  15   6      346.58      387.07    126.08 o 
  -1  15   6       23.13        0.00    110.22 o 
   0  15   6      297.21      230.50    105.48 o 
   1  15   6       60.24      219.69    171.27 o 
   2  15   6      241.04        8.49    122.51 o 
   3  15   6      121.11       53.85    139.73 o 
   4  15   6      358.11      340.85    163.28 o 
  -4  16   6       94.99      136.23    187.87 o 
  -3  16   6      489.50      551.72    111.32 o 
  -2  16   6      146.00       81.45    129.83 o 
  -1  16   6      430.82      457.62    110.81 o 
   0  16   6       21.02       48.00     93.87 o 
   1  16   6       87.24       20.75    125.78 o 
   2  16   6       43.56       76.42    149.19 o 
 -11   1   7       77.21      250.40    112.09 o 
 -10   1   7     1167.89     1174.50    114.18 o 
  -9   1   7      185.97      319.99     97.61 o 
  -8   1   7      389.16      286.19     99.74 o 
  -7   1   7        6.75       13.95     91.85 o 
  -6   1   7     2716.14     2715.84    103.01 o 
  -5   1   7      325.36      437.07     94.57 o 
  -4   1   7     3755.84     3810.82    106.61 o 
  -3   1   7      648.20      649.21    112.70 o 
  -2   1   7     1547.95     1433.04    132.61 o 
  -1   1   7     1139.62     1123.37    126.26 o 
   0   1   7     2181.80     1688.40    354.83 o 
   1   1   7     3072.91     3094.83    110.84 o 
   2   1   7      660.35      916.18    211.81 o 
   3   1   7     1119.00     1249.04     94.30 o 
   4   1   7        2.47      213.44    175.18 o 
   5   1   7     1309.27     1271.55    106.18 o 
   6   1   7      129.21      116.86    106.35 o 
   7   1   7      253.13      408.40     97.63 o 
   8   1   7      141.35      170.98    143.77 o 
   9   1   7      360.20      655.43    152.89 o 
 -11   2   7      349.82      393.08    124.56 o 
 -10   2   7       96.98      212.30    101.75 o 
  -9   2   7      491.57      474.80     98.66 o 
  -8   2   7      130.10      218.69     94.15 o 
  -7   2   7     1768.58     1689.46    100.84 o 
  -6   2   7      421.04      515.55    102.18 o 
  -5   2   7     5341.35     5368.69    158.56 o 
  -4   2   7      330.77      306.74    116.07 o 
  -3   2   7      927.79      969.11    116.19 o 
  -2   2   7      288.63      258.46    103.30 o 
  -1   2   7     2840.86     2809.52    125.07 o 
   0   2   7     1591.42     1711.82    134.60 o 
   1   2   7     3180.27     2932.23    102.12 o 
   2   2   7     2731.30     2789.52    112.68 o 
   3   2   7     1188.87     1001.32    497.99 o 
   4   2   7     2140.04     2180.93    598.78 o 
   5   2   7      170.31      214.99    100.20 o 
   6   2   7     2909.26     3106.74    222.87 o 
   7   2   7        0.97      153.91    109.03 o 
   8   2   7      548.46      538.95    216.78 o 
   9   2   7      107.29       50.82    124.96 o 
 -11   3   7       78.63      129.71    116.58 o 
 -10   3   7      109.42      247.62    119.84 o 
  -9   3   7        3.57       26.45    114.67 o 
  -8   3   7      115.75      165.22    118.23 o 
  -7   3   7      910.07      879.37    114.65 o 
  -6   3   7      155.80      218.10    116.13 o 
  -5   3   7      154.14      279.99    132.05 o 
  -4   3   7      219.46      324.65    117.46 o 
  -3   3   7      610.87      430.15    127.54 o 
  -2   3   7      347.12      316.71     90.36 o 
  -1   3   7        0.24       10.83     97.93 o 
   0   3   7      379.11      546.00    152.18 o 
   1   3   7      133.49       71.43    120.09 o 
   2   3   7        9.53      309.37    127.10 o 
   3   3   7      689.75      737.71    128.36 o 
   4   3   7      369.38      472.20    159.41 o 
   5   3   7      479.66      373.50    107.00 o 
   6   3   7        4.02        0.00    107.03 o 
   7   3   7      144.34      151.43    109.74 o 
   8   3   7       18.22      263.15    208.25 o 
   9   3   7      102.63      118.49    124.41 o 
 -11   4   7      434.11      562.55    111.42 o 
 -10   4   7      421.26      491.14    127.86 o 
  -9   4   7      427.15      401.87    123.73 o 
  -8   4   7      605.92      603.54    120.23 o 
  -7   4   7       76.57      189.48    118.28 o 
  -6   4   7      421.01      448.06    129.21 o 
  -5   4   7     1240.98     1235.20    110.63 o 
  -4   4   7        2.26       53.27    159.37 o 
  -3   4   7      776.93      582.22    132.13 o 
  -2   4   7     1120.49     1034.18    131.57 o 
  -1   4   7      549.08      656.25    124.58 o 
   0   4   7      683.97      669.56    112.26 o 
   1   4   7      744.72      642.21    129.81 o 
   2   4   7      879.36      744.46    159.88 o 
   3   4   7        7.39      102.44    192.80 o 
   4   4   7      242.96      341.67    102.78 o 
   5   4   7        0.63      138.27    105.45 o 
   6   4   7     2142.61     1920.76    496.38 o 
   7   4   7      184.27      244.68    113.81 o 
   8   4   7      885.46     1037.52    307.00 o 
   9   4   7        1.67       94.11    109.47 o 
 -10   5   7      658.29      685.11    131.07 o 
  -9   5   7      228.90      272.30    121.38 o 
  -8   5   7     1404.61     1489.11    126.26 o 
  -7   5   7      751.73      749.86    132.89 o 
  -6   5   7      256.77      328.46    103.62 o 
  -5   5   7       24.85      214.08    104.90 o 
  -4   5   7     2266.30     2512.55    131.70 o 
  -3   5   7       61.73        0.00    182.52 o 
  -2   5   7      200.30      382.30    127.08 o 
  -1   5   7      194.08      119.22     92.36 o 
   0   5   7     1708.15     1443.93    118.55 o 
   1   5   7      466.47      497.01    129.08 o 
   2   5   7       53.83      130.37    130.88 o 
   3   5   7       91.07       47.86    127.70 o 
   4   5   7      161.70       97.12    130.03 o 
   5   5   7     1135.17     1183.18    222.93 o 
   6   5   7       11.60      241.75     94.36 o 
   7   5   7     1494.42     1222.54    117.09 o 
   8   5   7      356.02      406.36    161.58 o 
   9   5   7      591.93      520.98    179.94 o 
 -10   6   7        7.53      151.00    131.18 o 
  -9   6   7       31.42        8.65     99.98 o 
  -8   6   7      199.66      251.33    102.71 o 
  -7   6   7      139.31      168.67    172.03 o 
  -6   6   7      911.27      971.56    106.80 o 
  -5   6   7        6.31      178.89    136.83 o 
  -4   6   7       15.18       49.36    131.93 o 
  -3   6   7       11.50        0.00    130.19 o 
  -2   6   7      619.45      866.61    162.93 o 
  -1   6   7        3.01       67.32    113.31 o 
   0   6   7       51.46      194.81    166.39 o 
   1   6   7        0.46        0.00    189.03 o 
   2   6   7      190.68      141.43    128.95 o 
   3   6   7      406.67      347.02    130.30 o 
   4   6   7        9.97       96.34    131.02 o 
   5   6   7        8.32      346.97    162.72 o 
   6   6   7       77.05       55.65     78.84 o 
   7   6   7       41.16      228.68    105.46 o 
   8   6   7        3.71      259.70    157.65 o 
 -10   7   7      206.45      253.56    104.74 o 
  -9   7   7      127.34      100.32    123.99 o 
  -8   7   7     1113.63     1281.34    142.65 o 
  -7   7   7        1.58      216.87    136.54 o 
  -6   7   7     1790.53     1700.73    184.12 o 
  -5   7   7      643.94      463.11    127.30 o 
  -4   7   7     2362.89     2424.84    145.15 o 
  -3   7   7        7.68        3.99    168.72 o 
  -2   7   7        7.08      105.26    163.34 o 
  -1   7   7      203.29      340.56    142.73 o 
   0   7   7      263.83      379.06    143.92 o 
   1   7   7       11.09      113.57    113.84 o 
   2   7   7      956.32      790.63    124.70 o 
   3   7   7     2729.36     2617.31    138.59 o 
   4   7   7       22.55       56.40    129.08 o 
   5   7   7     3099.96     2918.56    144.77 o 
   6   7   7       15.71        0.00    111.45 o 
   7   7   7      410.60      753.73    194.59 o 
   8   7   7       19.07      235.42    172.98 o 
 -10   8   7      316.04      179.89    129.01 o 
  -9   8   7      362.70      576.61    208.82 o 
  -8   8   7       21.52      282.48    254.45 o 
  -7   8   7     2260.19     2122.01    118.10 o 
  -6   8   7       14.69        0.00     92.86 o 
  -5   8   7     2625.73     2755.26    296.82 o 
  -4   8   7      578.31      408.24    129.50 o 
  -3   8   7      525.37      557.16    104.57 o 
  -2   8   7     1899.69     2075.77    115.70 o 
  -1   8   7      462.98      727.64     94.01 o 
   0   8   7      622.69      335.66    245.26 o 
   1   8   7     1184.51     1088.64    143.64 o 
   2   8   7     1321.55     1053.49    680.97 o 
   3   8   7      541.19      617.39    132.52 o 
   4   8   7     2454.78     2376.08    137.64 o 
   5   8   7      531.71      543.35    140.64 o 
   6   8   7      757.85      809.94    114.80 o 
   7   8   7       78.70      309.73    118.85 o 
   8   8   7      137.10        0.00    135.51 o 
  -9   9   7        5.22       37.95    150.86 o 
  -8   9   7       34.50      230.01    172.08 o 
  -7   9   7      181.74      391.53    494.42 o 
  -6   9   7       37.91      251.42    108.38 o 
  -5   9   7        2.54      147.57    107.80 o 
  -4   9   7      947.53      836.25    106.76 o 
  -3   9   7       47.83       30.03    102.94 o 
  -2   9   7      258.90      434.58    103.74 o 
  -1   9   7     1442.63     1408.94    123.52 o 
   0   9   7       58.38       32.73     93.61 o 
   1   9   7       14.80      220.28    140.30 o 
   2   9   7      280.85      143.22    131.00 o 
   3   9   7      262.40      304.37    108.06 o 
   4   9   7      305.75      372.41    111.70 o 
   5   9   7       66.19      149.85    113.26 o 
   6   9   7      117.73       73.36    116.49 o 
   7   9   7       86.39      103.62    102.39 o 
  -9  10   7      354.56      338.10    127.29 o 
  -8  10   7       40.32      389.12    145.97 o 
  -7  10   7      717.92      704.28    118.99 o 
  -6  10   7      147.24      306.77    113.96 o 
  -5  10   7      758.43     1010.88    109.95 o 
  -4  10   7       97.43      435.44    107.46 o 
  -3  10   7     2094.01     2258.52    135.74 o 
  -2  10   7     1342.79     1199.89    134.36 o 
  -1  10   7     2019.05     2013.27    116.13 o 
   0  10   7      878.21      871.43    116.48 o 
   1  10   7      678.61      720.30    103.53 o 
   2  10   7       96.83      244.78    150.01 o 
   3  10   7      134.62       46.20     97.06 o 
   4  10   7     1494.12     1587.02    114.59 o 
   5  10   7        0.86      110.52    100.04 o 
   6  10   7      272.96      569.47    121.39 o 
   7  10   7       56.13      274.09    124.09 o 
  -8  11   7      542.30      487.78    259.46 o 
  -7  11   7       44.81      251.95    147.62 o 
  -6  11   7     1307.26     2761.42   1342.77 o 
  -5  11   7        0.44      283.47    173.89 o 
  -4  11   7     1866.61     1897.00    316.87 o 
  -3  11   7      132.32      230.49    165.72 o 
  -2  11   7     2095.04     2167.84    138.67 o 
  -1  11   7     2103.03     2011.48    147.45 o 
   0  11   7      623.52      493.54    129.23 o 
   1  11   7     1375.29     1186.51    118.01 o 
   2  11   7     1461.78     1337.92    137.85 o 
   3  11   7     1054.62     1265.67    262.78 o 
   4  11   7      110.43      272.69     99.27 o 
   5  11   7      810.49      761.74    104.80 o 
   6  11   7       54.20        0.00    122.12 o 
  -7  12   7       89.75        0.00    105.38 o 
  -6  12   7        0.09      135.76    145.35 o 
  -5  12   7       97.52      325.54    102.66 o 
  -4  12   7       61.06      237.70    174.25 o 
  -3  12   7      438.41      830.37    141.22 o 
  -2  12   7      572.22      580.90     97.07 o 
  -1  12   7      570.94      657.16    143.03 o 
   0  12   7      295.90      341.99     94.78 o 
   1  12   7       28.62      102.58    121.24 o 
   2  12   7      127.82      136.86    114.40 o 
   3  12   7      178.19      226.43     98.63 o 
   4  12   7        9.78      159.32    117.99 o 
   5  12   7        2.72       18.11    122.08 o 
  -7  13   7        0.25      260.80    126.72 o 
  -6  13   7      165.68      253.53    166.08 o 
  -5  13   7       34.17      133.78    250.36 o 
  -4  13   7      616.74      667.65    176.88 o 
  -3  13   7       25.18        0.00    119.50 o 
  -2  13   7      354.59      165.18    292.32 o 
  -1  13   7      231.45      388.13     89.11 o 
   0  13   7      226.02      271.74     86.64 o 
   1  13   7      187.48      318.06    116.18 o 
   2  13   7      324.21      326.12    205.36 o 
   3  13   7      124.80      183.08    120.29 o 
   4  13   7        0.32       49.09     95.38 o 
   5  13   7      316.36      364.86    109.36 o 
  -6  14   7       45.66        0.00    130.32 o 
  -5  14   7      540.27      833.77    112.70 o 
  -4  14   7       49.89      312.66    151.95 o 
  -3  14   7      706.13      775.46    421.25 o 
  -2  14   7      284.84      433.08    118.55 o 
  -1  14   7      331.98      348.33    110.54 o 
   0  14   7       71.02      331.76    101.80 o 
   1  14   7       77.87      195.91    133.74 o 
   2  14   7      970.25      953.50    149.13 o 
   3  14   7      422.76      370.50    107.75 o 
   4  14   7     1044.69     1072.03    133.37 o 
  -4  15   7        1.42      337.28    534.37 o 
  -3  15   7       82.27      249.13    244.78 o 
  -2  15   7      102.80      268.50    116.57 o 
  -1  15   7       33.87      103.51    103.62 o 
   0  15   7        7.47      103.01     90.70 o 
   1  15   7        5.39        0.00    123.80 o 
   2  15   7        2.84      320.24    129.75 o 
 -10   0   8      118.43      125.61    149.81 o 
  -9   0   8     1588.88     1495.04    148.48 o 
  -8   0   8      626.03      605.80    141.19 o 
  -7   0   8     1128.04     1206.10    171.06 o 
  -6   0   8     2725.21     2691.79    153.55 o 
  -5   0   8     2022.38     2127.43    151.23 o 
  -4   0   8     3310.37     3017.42    143.60 o 
  -3   0   8      192.54      103.76    221.68 o 
  -2   0   8     2797.07     2519.97    191.71 o 
  -1   0   8       40.38        0.00    179.00 o 
   0   0   8     2866.06     2913.84    204.94 o 
   1   0   8      679.02      834.36    132.23 o 
   2   0   8     2249.82     2164.62    149.60 o 
   3   0   8     1233.40     1448.01    201.79 o 
   4   0   8     1465.97     1306.65    130.84 o 
   5   0   8      467.55      493.29    185.82 o 
   6   0   8     1223.37     1272.03    141.28 o 
   7   0   8      408.53      578.03    144.38 o 
   8   0   8       75.46      213.83    146.96 o 
 -10   1   8      450.61      534.81    112.33 o 
  -9   1   8      325.94      343.19    107.60 o 
  -8   1   8        4.31       57.66    101.40 o 
  -7   1   8      603.53      548.79     98.41 o 
  -6   1   8       72.78      125.99     95.51 o 
  -5   1   8     1144.79     1194.85     98.18 o 
  -4   1   8      248.30      297.53    112.75 o 
  -3   1   8      828.83      825.54    131.92 o 
  -2   1   8      248.17      384.99    130.62 o 
  -1   1   8      396.40      487.09    129.93 o 
   0   1   8       19.49        0.00     90.52 o 
   1   1   8     1367.68     1514.96    107.31 o 
   2   1   8       27.70       84.80     80.43 o 
   3   1   8     1445.64     1387.48    107.00 o 
   4   1   8      140.77      100.86     90.11 o 
   5   1   8      336.89      460.94    183.60 o 
   6   1   8      103.83      119.30    136.00 o 
   7   1   8        4.13      410.59    144.62 o 
   8   1   8       58.51      181.62    116.73 o 
 -10   2   8      454.31      462.94    133.41 o 
  -9   2   8      278.48      359.63    106.47 o 
  -8   2   8      157.15      176.15    107.20 o 
  -7   2   8       31.62       18.99    104.54 o 
  -6   2   8       71.63      165.08    105.84 o 
  -5   2   8      604.04      681.90    127.76 o 
  -4   2   8      413.84      418.08    118.05 o 
  -3   2   8      244.32      327.45    117.17 o 
  -2   2   8     4600.67     4688.03    137.82 o 
  -1   2   8       61.67      156.56    113.52 o 
   0   2   8     1135.65     1368.31    289.74 o 
   1   2   8       14.97      196.16    104.45 o 
   2   2   8      217.28      256.89    115.14 o 
   3   2   8       40.56      119.27    103.17 o 
   4   2   8       22.81        0.00    165.58 o 
   5   2   8       37.42      120.31     75.29 o 
   6   2   8       69.54      189.79    110.60 o 
   7   2   8       86.51      164.37    213.57 o 
   8   2   8        8.23      171.56    124.53 o 
 -10   3   8     1251.65     1519.37    126.86 o 
  -9   3   8      433.38      467.45    118.98 o 
  -8   3   8      523.33      548.28    126.40 o 
  -7   3   8      416.50      508.30    124.24 o 
  -6   3   8      292.67      243.35    134.08 o 
  -5   3   8      803.66      698.21    128.51 o 
  -4   3   8      924.10      847.75    133.04 o 
  -3   3   8     3061.36     2907.99    143.77 o 
  -2   3   8      367.19      377.82    133.47 o 
  -1   3   8     2385.45     2503.42    129.75 o 
   0   3   8       17.39        3.72    128.21 o 
   1   3   8     3695.52     3613.39    142.66 o 
   2   3   8      164.53      447.73    181.74 o 
   3   3   8      235.25      237.59    128.95 o 
   4   3   8      390.34      356.44    106.17 o 
   5   3   8     1252.64     1345.47    104.24 o 
   6   3   8      375.40      523.29    165.70 o 
   7   3   8     1587.54     1429.18    465.57 o 
   8   3   8      441.19      575.45    154.09 o 
 -10   4   8       56.74      320.17    132.59 o 
  -9   4   8      540.04      563.70    111.83 o 
  -8   4   8      171.46      471.06    131.92 o 
  -7   4   8        2.41       58.05    112.26 o 
  -6   4   8      114.30      115.18    132.15 o 
  -5   4   8      273.84      408.86    143.29 o 
  -4   4   8      136.08      246.23    130.34 o 
  -3   4   8       13.64      264.79    130.02 o 
  -2   4   8      132.76      371.56    135.90 o 
  -1   4   8      790.17      837.92    128.08 o 
   0   4   8     3343.96     3246.10    118.18 o 
   1   4   8        3.01       53.84    127.19 o 
   2   4   8      958.08      979.09    130.03 o 
   3   4   8      137.73      245.96    103.49 o 
   4   4   8      144.71      200.52    107.12 o 
   5   4   8       81.56      268.12    204.78 o 
   6   4   8      776.82      782.14    171.39 o 
   7   4   8      679.79      731.86    120.13 o 
   8   4   8      822.02      799.88    108.46 o 
 -10   5   8      175.91      468.42    139.51 o 
  -9   5   8       70.48      138.35    137.46 o 
  -8   5   8      142.95      249.23    298.63 o 
  -7   5   8      128.10      269.57    137.91 o 
  -6   5   8       98.59      164.82    132.70 o 
  -5   5   8      103.42       51.18    142.62 o 
  -4   5   8      329.60      502.33    131.46 o 
  -3   5   8        2.31        0.00     92.07 o 
  -2   5   8       80.42       45.33    175.38 o 
  -1   5   8        3.37       46.66    107.38 o 
   0   5   8      499.77      577.43    120.01 o 
   1   5   8      443.78      214.45    180.97 o 
   2   5   8      221.69      436.61    125.83 o 
   3   5   8      104.35      357.76    141.64 o 
   4   5   8        2.03       13.25    133.86 o 
   5   5   8      258.14      237.85    109.81 o 
   6   5   8      161.95      382.63    160.50 o 
   7   5   8       67.73      161.85    105.77 o 
   8   5   8        1.02        0.00    102.45 o 
  -9   6   8      751.38      906.77    266.64 o 
  -8   6   8      278.22      347.51     99.07 o 
  -7   6   8       39.73      298.99    139.30 o 
  -6   6   8     1454.54     1461.63    115.92 o 
  -5   6   8      477.06      354.01    130.91 o 
  -4   6   8      965.21      845.85    111.02 o 
  -3   6   8      273.06      384.17    160.45 o 
  -2   6   8      457.35      518.26    190.94 o 
  -1   6   8       37.21      135.17    148.76 o 
   0   6   8     4080.94     4031.46    131.57 o 
   1   6   8      139.13      233.09    115.17 o 
   2   6   8     2616.58     2219.61   1379.25 o 
   3   6   8      617.34      490.44    108.23 o 
   4   6   8     1379.84     1341.49    135.69 o 
   5   6   8      452.91      377.90    116.60 o 
   6   6   8     1264.71     1435.39    159.01 o 
   7   6   8     1039.81     1279.66    264.79 o 
  -9   7   8      247.69      221.80    154.46 o 
  -8   7   8     1208.52     1057.80    147.62 o 
  -7   7   8      535.31      541.91    179.62 o 
  -6   7   8      464.00      413.23    204.32 o 
  -5   7   8      219.51      209.30    132.44 o 
  -4   7   8      222.03      347.74    173.32 o 
  -3   7   8     1294.98     1160.28    195.90 o 
  -2   7   8       16.18       55.35    104.20 o 
  -1   7   8      464.78      593.03    106.26 o 
   0   7   8      314.83      359.13    120.18 o 
   1   7   8     1519.51     1460.02    136.34 o 
   2   7   8     1198.82     1350.06    191.51 o 
   3   7   8      448.45      315.56    134.15 o 
   4   7   8       19.94      206.77     95.77 o 
   5   7   8      652.94      760.90    143.35 o 
   6   7   8        7.45      112.52    118.19 o 
   7   7   8      204.78        0.00    157.87 o 
  -9   8   8      146.96      458.56    126.89 o 
  -8   8   8       50.33      129.33    148.49 o 
  -7   8   8       89.98      232.20    117.16 o 
  -6   8   8      471.13      446.67    115.03 o 
  -5   8   8        8.98        5.35    254.81 o 
  -4   8   8        3.93      173.10    107.90 o 
  -3   8   8       16.43        0.00    104.35 o 
  -2   8   8        9.48        0.00     89.95 o 
  -1   8   8      144.88      157.67    169.39 o 
   0   8   8      371.40      565.40    146.19 o 
   1   8   8       21.64      142.36    158.18 o 
   2   8   8        1.26       55.40    187.27 o 
   3   8   8        2.99       60.11    246.90 o 
   4   8   8      586.46      420.16    194.56 o 
   5   8   8      367.12      215.68    182.36 o 
   6   8   8       62.50      221.60    105.95 o 
   7   8   8       22.36        0.00    102.30 o 
  -8   9   8      709.18      972.16    150.92 o 
  -7   9   8      456.14      431.04    119.17 o 
  -6   9   8      605.35      720.35    142.09 o 
  -5   9   8     1060.44     1383.25    145.41 o 
  -4   9   8      317.39      269.04    199.62 o 
  -3   9   8     1255.50     1436.49    300.44 o 
  -2   9   8      387.72      391.97    165.36 o 
  -1   9   8     2322.88     2273.31    122.62 o 
   0   9   8       11.51        0.00    117.32 o 
   1   9   8     1356.69     1115.22    154.95 o 
   2   9   8       17.01       55.09    134.66 o 
   3   9   8      910.76      716.01    115.81 o 
   4   9   8      317.04      405.62    142.50 o 
   5   9   8      478.54      518.23    191.92 o 
   6   9   8      172.34      335.30    153.72 o 
  -8  10   8      257.13      341.43    158.80 o 
  -7  10   8      120.24      232.57    117.10 o 
  -6  10   8      439.14      672.81    117.92 o 
  -5  10   8      116.49      229.57    143.12 o 
  -4  10   8      663.90      554.81    140.19 o 
  -3  10   8       42.21      139.27    135.80 o 
  -2  10   8      382.66      304.20    197.14 o 
  -1  10   8      545.90      398.17    113.16 o 
   0  10   8      796.17      794.53    123.00 o 
   1  10   8       39.59      207.47    163.45 o 
   2  10   8      602.56      650.79    198.43 o 
   3  10   8      483.17      510.98    141.61 o 
   4  10   8      163.86      479.24    300.23 o 
   5  10   8       11.50        0.00    282.87 o 
  -7  11   8        0.90        0.00    127.88 o 
  -6  11   8        0.25       20.04    121.90 o 
  -5  11   8       38.13      176.06    198.33 o 
  -4  11   8        2.58        0.00     97.40 o 
  -3  11   8       57.70      168.90    112.69 o 
  -2  11   8      153.97      309.75    114.20 o 
  -1  11   8      440.40      443.43    111.91 o 
   0  11   8       16.30       17.88    163.41 o 
   1  11   8        3.22       61.08    121.22 o 
   2  11   8       11.52      433.24    206.49 o 
   3  11   8        2.32      343.21    194.25 o 
   4  11   8      152.50      360.47    192.23 o 
   5  11   8        4.27        0.00    155.69 o 
  -6  12   8      287.26      485.37    201.74 o 
  -5  12   8      172.37      515.86    218.58 o 
  -4  12   8      270.52      647.29    290.72 o 
  -3  12   8      143.98        0.00    119.59 o 
  -2  12   8     1582.73     1395.73    123.00 o 
  -1  12   8        8.85      254.04    144.65 o 
   0  12   8     1161.08      987.82    171.10 o 
   1  12   8       97.18      133.11    125.12 o 
   2  12   8      109.90       88.84    164.33 o 
   3  12   8       42.83        0.00    121.65 o 
   4  12   8      429.42      434.98    163.71 o 
  -5  13   8      275.71      690.44    431.74 o 
  -4  13   8        3.92      158.68    237.45 o 
  -3  13   8      551.52      648.55    120.04 o 
  -2  13   8      294.44      214.02    218.53 o 
  -1  13   8     1061.05      994.81    122.47 o 
   0  13   8       17.33       90.67    170.04 o 
   1  13   8      745.65      569.28    132.20 o 
   2  13   8       49.36       51.18    117.53 o 
   3  13   8      211.23      300.68    125.28 o 
  -4  14   8       43.28      345.06    111.17 o 
  -3  14   8       82.90      172.57    125.67 o 
  -2  14   8        0.18       21.96    246.95 o 
  -1  14   8       46.94      133.96    123.60 o 
   0  14   8        0.42        0.00    138.90 o 
   1  14   8       83.11       95.86    113.36 o 
  -9   1   9      546.19      527.93    112.90 o 
  -8   1   9       44.23      114.01    115.70 o 
  -7   1   9     1327.30     1255.07    117.92 o 
  -6   1   9      389.45      363.41    106.69 o 
  -5   1   9     1986.14     2152.28    140.61 o 
  -4   1   9      105.32      279.07    170.89 o 
  -3   1   9     1156.70     1075.93    147.83 o 
  -2   1   9      241.04      413.93    144.81 o 
  -1   1   9      608.59      582.03    144.33 o 
   0   1   9      200.02      126.36    105.43 o 
   1   1   9      310.45      403.41    105.92 o 
   2   1   9      383.57      450.75     94.12 o 
   3   1   9       70.26       64.70     77.14 o 
   4   1   9      390.72      319.94     88.06 o 
   5   1   9       16.83        5.71    122.45 o 
   6   1   9      966.56      681.96    289.62 o 
   7   1   9       29.93        0.00    152.77 o 
  -9   2   9      101.37      111.52    131.64 o 
  -8   2   9       67.99      147.62    112.91 o 
  -7   2   9       36.18       52.24    116.04 o 
  -6   2   9      563.26      674.89    126.81 o 
  -5   2   9       56.70      143.31    123.17 o 
  -4   2   9     1542.95     1393.66    127.33 o 
  -3   2   9      157.80      251.94    127.40 o 
  -2   2   9      103.68      113.27    121.93 o 
  -1   2   9      310.62      364.89    111.83 o 
   0   2   9     1177.37     1144.07    113.04 o 
   1   2   9      809.52      830.15    109.65 o 
   2   2   9      434.08      538.53    108.41 o 
   3   2   9      316.05      377.09     95.85 o 
   4   2   9        5.11      202.18    146.56 o 
   5   2   9      825.07      708.55     99.87 o 
   6   2   9        0.86      136.51    120.25 o 
   7   2   9      349.38      448.44     96.83 o 
  -9   3   9       64.40      175.21    135.09 o 
  -8   3   9       15.25      133.63    137.50 o 
  -7   3   9      171.45      114.75    139.87 o 
  -6   3   9       18.96      196.52    135.60 o 
  -5   3   9        2.03      125.48    129.71 o 
  -4   3   9        0.47      171.84    132.09 o 
  -3   3   9      162.02      244.84    186.55 o 
  -2   3   9        6.35       57.78    126.15 o 
  -1   3   9        7.28       17.64    100.35 o 
   0   3   9        1.62        3.07    110.27 o 
   1   3   9      190.19      403.77    134.17 o 
   2   3   9       94.94       58.31     94.19 o 
   3   3   9        0.04      108.66    100.47 o 
   4   3   9       38.30        0.00    148.91 o 
   5   3   9       27.71      111.54    130.57 o 
   6   3   9       15.34      298.32    104.91 o 
   7   3   9       16.88      101.07    109.77 o 
  -9   4   9      196.40       79.53    135.28 o 
  -8   4   9      930.28      842.84    150.90 o 
  -7   4   9      159.30       51.53    141.86 o 
  -6   4   9     1457.43     1531.56    141.33 o 
  -5   4   9      120.34      109.02    136.43 o 
  -4   4   9     1767.26     1633.23    150.68 o 
  -3   4   9      160.79      180.31    132.99 o 
  -2   4   9      121.02      165.15    187.06 o 
  -1   4   9     1066.02      989.49    107.70 o 
   0   4   9      279.13      359.73    121.78 o 
   1   4   9      616.52      809.12    198.48 o 
   2   4   9      674.86      754.43    111.35 o 
   3   4   9     1346.99     1380.58    159.73 o 
   4   4   9        0.90      174.69     98.58 o 
   5   4   9     1671.20     1460.53     94.67 o 
   6   4   9      191.67      389.55    157.25 o 
   7   4   9      601.19      643.10    111.15 o 
  -9   5   9      426.68      279.77    254.45 o 
  -8   5   9        1.89      131.90    145.12 o 
  -7   5   9      691.69      695.07    119.23 o 
  -6   5   9      302.32      392.98    117.80 o 
  -5   5   9     1643.73     1687.75    115.93 o 
  -4   5   9      384.16      671.95    136.69 o 
  -3   5   9      967.66     1258.24    134.57 o 
  -2   5   9     1422.27     1371.24    140.14 o 
  -1   5   9     1209.44     1390.39    198.08 o 
   0   5   9      372.81      468.78    114.73 o 
   1   5   9     2894.17     2915.30    106.23 o 
   2   5   9     2414.30     1750.79    985.28 o 
   3   5   9      740.99      720.16    113.29 o 
   4   5   9     1650.73     1673.14    121.20 o 
   5   5   9      204.56       94.18    101.66 o 
   6   5   9      700.53      981.50    171.59 o 
  -9   6   9        8.60      578.80    454.48 o 
  -8   6   9       91.00      105.57    122.91 o 
  -7   6   9       17.07      334.69    141.70 o 
  -6   6   9        2.28       19.94    141.43 o 
  -5   6   9        0.15       34.29    135.52 o 
  -4   6   9      293.28      302.98    113.96 o 
  -3   6   9        4.32      218.42    136.18 o 
  -2   6   9       86.52      112.44    189.44 o 
  -1   6   9       42.90        0.00    186.86 o 
   0   6   9       13.11       97.90    102.54 o 
   1   6   9       18.90       70.62     99.72 o 
   2   6   9       19.81       25.94    137.04 o 
   3   6   9      350.54      376.76    138.22 o 
   4   6   9      274.44      230.29    118.33 o 
   5   6   9       68.72      159.93     91.10 o 
   6   6   9       28.86      146.80    105.77 o 
  -8   7   9       46.46      187.76    151.92 o 
  -7   7   9       45.10      133.41    104.55 o 
  -6   7   9      134.99       88.70    115.19 o 
  -5   7   9      507.28      335.21    116.09 o 
  -4   7   9        0.93      101.53    138.99 o 
  -3   7   9     1103.84     1263.17    139.49 o 
  -2   7   9      236.43      232.22    133.06 o 
  -1   7   9      711.98      807.78    135.28 o 
   0   7   9      336.40      414.80    125.69 o 
   1   7   9      521.25      529.58    114.47 o 
   2   7   9      434.36      583.82    192.44 o 
   3   7   9      347.10      334.61    118.44 o 
   4   7   9      704.88      685.93    146.45 o 
   5   7   9       18.11        0.00    149.15 o 
   6   7   9      712.19      809.64     99.36 o 
  -8   8   9      822.84     1079.82    351.34 o 
  -7   8   9      240.40      105.10    170.79 o 
  -6   8   9      547.42      574.66    120.62 o 
  -5   8   9       19.68      157.88    141.70 o 
  -4   8   9     1895.69     1941.13    242.10 o 
  -3   8   9      147.70      264.22     97.74 o 
  -2   8   9      332.56      505.17    110.41 o 
  -1   8   9      765.18      878.26    196.78 o 
   0   8   9      381.82      455.43    140.63 o 
   1   8   9      318.75      296.06    111.58 o 
   2   8   9      433.54      652.86    199.57 o 
   3   8   9      747.10      856.61    158.90 o 
   4   8   9      116.80        0.00    117.14 o 
   5   8   9      412.02      491.18    127.81 o 
  -7   9   9      225.58      256.91    207.63 o 
  -6   9   9       40.10      185.73    146.14 o 
  -5   9   9       10.87      114.52    143.23 o 
  -4   9   9        0.13       53.58    116.45 o 
  -3   9   9      543.52      685.96    142.61 o 
  -2   9   9      556.54      312.03    338.26 o 
  -1   9   9      182.76       88.36    197.60 o 
   0   9   9        0.48       97.52    118.23 o 
   1   9   9       22.01      150.33    134.30 o 
   2   9   9        0.53        0.00    159.61 o 
   3   9   9       34.40      187.01    212.33 o 
   4   9   9        0.66       12.78    149.74 o 
   5   9   9      117.27      479.97    327.00 o 
  -6  10   9      124.30      360.49    266.02 o 
  -5  10   9      175.63      183.31    280.39 o 
  -4  10   9      452.97      384.34    253.93 o 
  -3  10   9       18.41        0.00    233.00 o 
  -2  10   9      251.20      123.50    147.28 o 
  -1  10   9      167.61      129.50    142.62 o 
   0  10   9      356.61      322.71    129.98 o 
   1  10   9       98.90       31.96    127.73 o 
   2  10   9       24.77      126.65    144.99 o 
   3  10   9      439.30      762.93    150.48 o 
   4  10   9       67.21      205.28    154.82 o 
  -6  11   9       16.96      272.69    155.46 o 
  -5  11   9     1036.06     1133.07    127.75 o 
  -4  11   9       53.84      162.27    119.85 o 
  -3  11   9      422.79      467.47    122.83 o 
  -2  11   9      198.71      326.83    147.56 o 
  -1  11   9      264.02      103.87    207.11 o 
   0  11   9      113.57      251.03    169.27 o 
   1  11   9       43.66       76.70    132.76 o 
   2  11   9      120.09       73.06    137.76 o 
   3  11   9       79.29      228.40    156.68 o 
  -4  12   9        4.67      355.43    127.45 o 
  -3  12   9       54.33      138.08    108.19 o 
  -2  12   9       25.75      125.10    141.69 o 
  -1  12   9       28.88        0.00    149.34 o 
   0  12   9       11.58      112.13    210.63 o 
   1  12   9       32.87       13.41    130.06 o 
   2  12   9       30.57      182.65    124.23 o 
  -2  13   9      320.30      254.99    111.83 o 
  -1  13   9      152.38      412.98    221.99 o 
   0  13   9      601.27      334.85    157.92 o 
  -8   0  10      328.52      413.11    186.86 o 
  -7   0  10       26.37      139.30    179.09 o 
  -6   0  10      459.80      576.38    250.11 o 
  -5   0  10      340.85      359.55    240.18 o 
  -4   0  10      949.76      718.59    234.60 o 
  -3   0  10     1007.17      972.21    245.77 o 
  -2   0  10      148.08      261.78    236.77 o 
  -1   0  10       13.07      185.72    194.19 o 
   0   0  10      404.33      385.88    136.78 o 
   1   0  10      888.67     1016.00    139.40 o 
   2   0  10       17.75      222.48    112.71 o 
   3   0  10       29.47      261.59    142.31 o 
   4   0  10       27.68      105.80    173.63 o 
   5   0  10      434.40      483.22    525.33 o 
   6   0  10      405.13      308.45    228.40 o 
  -8   1  10       18.11       80.92    120.00 o 
  -7   1  10        1.55       21.60    135.67 o 
  -6   1  10      165.19      162.37    132.69 o 
  -5   1  10      178.00      225.14    183.59 o 
  -4   1  10       47.42       50.89    152.89 o 
  -3   1  10        2.48       14.54    151.96 o 
  -2   1  10      894.84      940.18    122.54 o 
  -1   1  10       26.91       85.10    150.68 o 
   0   1  10     1561.63     1766.85    154.52 o 
   1   1  10        1.94      228.95     96.14 o 
   2   1  10        3.42       74.07     87.26 o 
   3   1  10        0.42      117.14     82.16 o 
   4   1  10        3.87      102.36    103.15 o 
   5   1  10       11.28        0.00     86.40 o 
  -8   2  10      201.05      314.36    155.00 o 
  -7   2  10      527.63      560.00    149.88 o 
  -6   2  10        1.74       13.92    144.66 o 
  -5   2  10      531.80      621.32    140.73 o 
  -4   2  10       78.88      127.74    154.53 o 
  -3   2  10       78.73       92.50    137.73 o 
  -2   2  10       80.47      143.17    127.86 o 
  -1   2  10        8.96        0.00    128.94 o 
   0   2  10      435.92      488.28    114.44 o 
   1   2  10      937.54     1142.20     98.19 o 
   2   2  10       43.59        0.00     99.66 o 
   3   2  10      394.59      460.72    101.07 o 
   4   2  10       16.49       43.71    128.50 o 
   5   2  10      200.06      282.02    128.40 o 
  -8   3  10      690.28      610.86    196.52 o 
  -7   3  10      135.81      192.99    147.91 o 
  -6   3  10     1729.79     1747.74    148.10 o 
  -5   3  10      584.38      721.23    142.64 o 
  -4   3  10     1164.13     1128.06    201.95 o 
  -3   3  10       87.35       63.66    190.27 o 
  -2   3  10     1120.79      961.83    141.73 o 
  -1   3  10       12.90      224.43    128.12 o 
   0   3  10     1998.38     2027.59    124.12 o 
   1   3  10        5.33      120.44    139.94 o 
   2   3  10     2047.29     2134.84    119.10 o 
   3   3  10      671.03      789.44    100.69 o 
   4   3  10     1204.70     1155.57    130.56 o 
   5   3  10      301.42      520.22    105.98 o 
  -8   4  10      175.09      275.21    157.20 o 
  -7   4  10      515.47      456.64    150.14 o 
  -6   4  10      115.60       90.86    145.78 o 
  -5   4  10      387.83      531.70    141.95 o 
  -4   4  10      120.35       92.25    141.53 o 
  -3   4  10      278.28      702.36    196.88 o 
  -2   4  10       28.40      347.05    188.92 o 
  -1   4  10      509.66      469.21    106.78 o 
   0   4  10      335.81      303.84    110.45 o 
   1   4  10      959.65     1003.97    198.22 o 
   2   4  10      290.06      509.00    227.52 o 
   3   4  10      619.94      560.40    103.55 o 
   4   4  10       62.29      122.28    103.56 o 
   5   4  10      167.57      191.64    112.58 o 
  -8   5  10       26.55      238.45    158.80 o 
  -7   5  10      178.80      231.03    256.82 o 
  -6   5  10      266.87      388.43    225.82 o 
  -5   5  10       68.05      167.18    123.30 o 
  -4   5  10       66.92      135.31    115.36 o 
  -3   5  10       82.16      191.40    140.04 o 
  -2   5  10      877.34      943.58    202.57 o 
  -1   5  10       43.30      117.21    118.95 o 
   0   5  10      428.73      300.63    131.90 o 
   1   5  10        4.93       85.87    122.45 o 
   2   5  10       18.63      132.21    141.16 o 
   3   5  10        7.47      248.33    118.03 o 
   4   5  10       64.97        0.00    122.35 o 
   5   5  10       54.53      263.92    232.77 o 
  -7   6  10      421.77      253.18    135.90 o 
  -6   6  10       68.73      404.36    149.22 o 
  -5   6  10      361.78      434.93    120.75 o 
  -4   6  10      376.23      367.94    144.27 o 
  -3   6  10     1419.97     1048.38    143.35 o 
  -2   6  10      140.78      181.59    143.04 o 
  -1   6  10     3382.27     3434.41    207.84 o 
   0   6  10       64.92       43.86    109.37 o 
   1   6  10     2015.69     2024.94    140.22 o 
   2   6  10       74.35      165.67    143.67 o 
   3   6  10      739.33     1017.03    333.61 o 
   4   6  10      392.94      550.59    153.02 o 
  -7   7  10       72.81       11.96    127.10 o 
  -6   7  10      452.64      518.10    152.68 o 
  -5   7  10       69.89      140.61    121.86 o 
  -4   7  10      585.70      571.85    145.79 o 
  -3   7  10       14.50       90.76    153.37 o 
  -2   7  10      633.97      510.55    202.46 o 
  -1   7  10        8.12        0.00    193.68 o 
   0   7  10      556.06      589.02    147.48 o 
   1   7  10        5.20        7.41    107.82 o 
   2   7  10      938.84      772.52    121.88 o 
   3   7  10      368.20      219.68    258.06 o 
   4   7  10      196.36      261.05    108.11 o 
  -6   8  10       13.10      112.13    153.89 o 
  -5   8  10        2.71      120.18    150.83 o 
  -4   8  10        2.20       77.14    147.91 o 
  -3   8  10       85.09       25.95    118.82 o 
  -2   8  10       25.97        0.00    206.60 o 
  -1   8  10      128.02       47.02    201.84 o 
   0   8  10       29.53        0.00    126.15 o 
   1   8  10        3.21       30.26    125.63 o 
   2   8  10        9.50       68.94    149.72 o 
   3   8  10        7.99       65.21    212.18 o 
  -5   9  10      148.94      237.72    179.88 o 
  -4   9  10      263.93      286.87    124.52 o 
  -3   9  10      200.89      110.65    148.78 o 
  -2   9  10      377.14      327.00    208.35 o 
  -1   9  10       15.09      353.77    209.90 o 
   0   9  10      876.22      742.88    210.83 o 
   1   9  10       59.54      117.67    144.73 o 
   2   9  10      254.88      242.71    154.92 o 
   3   9  10       20.54        0.00    218.07 o 
  -4  10  10      128.15      339.87    150.98 o 
  -3  10  10      342.01      512.55    124.17 o 
  -2  10  10       19.49        0.00    215.59 o 
  -1  10  10       39.69      166.60    155.85 o 
   0  10  10        2.72      456.91    152.85 o 
   1  10  10      271.19      357.28    144.52 o 
  -2  11  10       56.99      105.52    219.00 o 
  -1  11  10        5.82      593.12    227.16 o 
   0  11  10       21.44      254.34    221.89 o 
  -7   1  11        0.30       45.70    192.17 o 
  -6   1  11      279.30      315.73    214.61 o 
  -5   1  11      108.61      101.46    193.99 o 
  -4   1  11      793.08      751.41    138.40 o 
  -3   1  11      180.29      257.38    134.38 o 
  -2   1  11       13.41      137.11    115.45 o 
  -1   1  11      280.02      454.60    124.46 o 
   0   1  11      174.13      212.04    119.21 o 
   1   1  11      404.31      493.24    102.68 o 
   2   1  11      368.21      399.30    105.09 o 
   3   1  11      328.67      407.46    107.87 o 
   4   1  11        2.84      184.86     97.07 o 
  -7   2  11      186.35      242.05    173.75 o 
  -6   2  11      123.46       94.46    215.07 o 
  -5   2  11      707.58      747.01    210.42 o 
  -4   2  11       50.70        0.00    210.63 o 
  -3   2  11      901.66      922.76    148.91 o 
  -2   2  11      237.60      271.71    134.27 o 
  -1   2  11      423.60      230.09    136.03 o 
   0   2  11       78.27      137.51    134.07 o 
   1   2  11      645.54      484.19    160.11 o 
   2   2  11      580.89      701.18     96.54 o 
   3   2  11      159.93      182.03    113.93 o 
  -6   3  11       10.01       66.22    175.23 o 
  -5   3  11      155.11       62.63    212.59 o 
  -4   3  11       56.21       55.19    206.18 o 
  -3   3  11        0.55        0.00    200.60 o 
  -2   3  11       16.78       77.03    151.78 o 
  -1   3  11       31.24        0.00    133.97 o 
   0   3  11       95.41      305.24    128.97 o 
   1   3  11        0.48        0.00    150.27 o 
   2   3  11       99.03      281.09     95.24 o 
   3   3  11       17.61        0.00    108.24 o 
  -6   4  11       30.53      273.52    153.75 o 
  -5   4  11      648.89      603.35    218.38 o 
  -4   4  11       61.46        0.00    210.11 o 
  -3   4  11      742.50      600.46    213.42 o 
  -2   4  11       52.91      126.60    211.04 o 
  -1   4  11      216.84      225.21    143.25 o 
   0   4  11      110.05      143.41    137.42 o 
   1   4  11      238.24      299.68    131.01 o 
   2   4  11      324.34      381.92    174.30 o 
   3   4  11      167.08      121.65    109.88 o 
  -6   5  11      742.78      656.26    158.31 o 
  -5   5  11        0.26      135.62    123.18 o 
  -4   5  11     1199.54     1489.06    219.20 o 
  -3   5  11      176.76      215.38    208.25 o 
  -2   5  11      501.61      467.14    154.40 o 
  -1   5  11      956.51     1012.13    171.88 o 
   0   5  11      584.64      797.50    139.73 o 
   1   5  11      167.72      210.48    132.83 o 
   2   5  11      464.46      571.74    158.47 o 
   3   5  11      668.50      663.30    132.93 o 
  -5   6  11       49.63      121.13    157.35 o 
  -4   6  11        0.05      596.74    218.69 o 
  -3   6  11        5.39      447.71    205.56 o 
  -2   6  11       20.20        0.00    211.97 o 
  -1   6  11        8.98        0.00    149.24 o 
   0   6  11        0.14      226.06    170.94 o 
   1   6  11        0.54        0.00    111.46 o 
   2   6  11       54.52      194.38    179.54 o 
  -4   7  11      525.73      845.19    218.38 o 
  -3   7  11        3.21      294.75    214.97 o 
  -2   7  11      428.75      312.84    148.10 o 
  -1   7  11      435.88      219.62    153.99 o 
   0   7  11      476.37      596.91    169.33 o 
   1   7  11      213.30      250.98    143.57 o 
  -3   8  11      570.34      394.07    219.20 o 
  -2   8  11      513.70      227.68    217.96 o 
  -1   8  11      202.97      273.05    156.99 o 
   0   8  11      194.52        0.00    156.88 o 
  -4   0  12      521.25      616.58    271.91 o 
  -3   0  12       46.84      112.83    188.92 o 
  -2   0  12      445.22      553.40    171.80 o 
  -1   0  12        2.91      358.21    215.90 o 
   0   0  12     1593.90      949.40    822.77 o 
  -4   1  12       59.97      107.09    178.71 o 
  -3   1  12      125.02      158.13    155.12 o 
  -2   1  12        3.74       51.92    133.33 o 
  -1   1  12       51.82       15.87    113.81 o 
   0   1  12       26.01       83.97    127.76 o 
  -3   2  12        0.26      144.94    185.84 o 
  -2   2  12      272.69      438.84    150.96 o 
  -1   2  12       26.71      146.45    145.34 o 
   0   2  12      710.34      839.77    117.49 o 
  -3   3  12      612.14      460.73    223.34 o 
  -2   3  12       54.96      162.33    172.00 o 
  -1   3  12      533.07      651.70    151.35 o 
                                                 
